# Supplementary material for: 3-(4-Hy­droxy-3-meth­oxy­phen­yl)acrylic acid–2,3,5,6-tetra­methyl­pyrazine (2/1)
Source: Acta Crystallogr Sect E Struct Rep Online. 2011 Jan 15;67(Pt 2):o424. doi: 10.1107/S1600536811000961 (PMC3051719; doi:10.1107/S1600536811000961)
Supplement: Supplementary file 1 [file e-67-0o424-sup1.cif]

##############################################################################
###                                                                        ###
###        Electronic paper (Acta Crystallographica Section E)             ###
###                                                                        ###
##############################################################################
#                                                                            #
# This CIF contains the data in a paper accepted for publication in Acta     #
# Crystallographica Section E. It conforms to the requirements of Notes      #
# for Authors for Section E, and has been peer reviewed under the auspices   #
# of the IUCr Commission on Journals.                                        #
#                                                                            #
# Full details of the Crystallographic Information File format               #
# are given in the paper "The Crystallographic Information File (CIF):       #
# a New Standard Archive File for Crystallography" by S. R. Hall, F. H.      #
# Allen and I. D. Brown [Acta Cryst. (1991), A47, 655-685].                  #
#                                                                            #
# The current version of the core CIF dictionary is obtainable from          #
# ftp://ftp.iucr.org/pub/cif_core.dic. The current version number is 2.4.    #
#                                                                            #
# Software is freely available for graphical display of the structure(s) in  #
# this CIF.  For information consult the CIF home page http://www.iucr.org/  #
# cif/home.html                                                              #
#                                                                            #
# This file may be used for bona fide research purposes within the           #
# scientific community so long as proper attribution is given to the journal # 
# article from which it was obtained.                                        #
#                                                                            #
##############################################################################
                                             
data_I
_audit_creation_method     SHELXL-97
_chemical_name_systematic
;
3-(4-Hydroxy-3-methoxyphenyl)acrylic acid--2,3,5,6-tetramethylpyrazine (2/1)
;
_chemical_name_common     ?
_chemical_formula_moiety     'C10 H10 O4, 0.5(C8 H12 N2)'
_chemical_formula_sum     'C14 H16 N O4'
_chemical_formula_iupac     '0.5C8 H12 N2, C10 H10 O4'
_chemical_formula_weight     262.28
_chemical_melting_point     ?
_symmetry_cell_setting     monoclinic
_symmetry_space_group_name_H-M     'P 21/n'
_symmetry_space_group_name_Hall     '-P 2yn'
loop_
    _symmetry_equiv_pos_site_id
    _symmetry_equiv_pos_as_xyz
    1 x,y,z
    2 1/2-x,1/2+y,1/2-z
    3 -x,-y,-z
    4 1/2+x,1/2-y,1/2+z
_cell_length_a     9.4696(7)
_cell_length_b     5.7641(4)
_cell_length_c     24.3737(15)
_cell_angle_alpha     90.00
_cell_angle_beta     93.654(6)
_cell_angle_gamma     90.00
_cell_volume     1327.70(16)
_cell_formula_units_Z     4
_cell_measurement_reflns_used     2625
_cell_measurement_theta_min     3.6228
_cell_measurement_theta_max     71.3167
_cell_measurement_temperature     100(2)
_exptl_crystal_description     plate
_exptl_crystal_colour     yellow
_exptl_crystal_size_max     0.20
_exptl_crystal_size_mid     0.05
_exptl_crystal_size_min     0.05
_exptl_crystal_density_diffrn     1.312
_exptl_crystal_density_meas     ?
_exptl_crystal_density_method     'not measured'
_exptl_crystal_F_000     556
_exptl_absorpt_coefficient_mu     0.801
_exptl_absorpt_correction_type     multi-scan
_exptl_absorpt_process_details
;
(CrysAlis PRO; Oxford Diffraction, 2009)
;
_exptl_absorpt_correction_T_min     0.953
_exptl_absorpt_correction_T_max     0.961
_exptl_special_details
;
 CrysAlisPro (Oxford Diffraction, 2009)
 Empirical absorption correction using spherical harmonics,
 implemented in SCALE3 ABSPACK scaling algorithm.
;
_diffrn_ambient_temperature     100(2)
_diffrn_radiation_type     CuK\a
_diffrn_radiation_wavelength     1.54180
_diffrn_radiation_source     'fine-focus sealed tube'
_diffrn_radiation_monochromator     graphite
_diffrn_measurement_device_type     'Oxford Diffraction Xcalibur Onyx Nova'
_diffrn_measurement_method     \w
_diffrn_detector_area_resol_mean     8.2417
_diffrn_reflns_number     4780
_diffrn_reflns_av_R_equivalents     0.0296
_diffrn_reflns_av_sigmaI/netI     0.0249
_diffrn_reflns_theta_min     3.63
_diffrn_reflns_theta_max     68.24
_diffrn_reflns_theta_full     68.24
_diffrn_measured_fraction_theta_max     0.989
_diffrn_measured_fraction_theta_full     0.989
_diffrn_reflns_limit_h_min     -6
_diffrn_reflns_limit_h_max     11
_diffrn_reflns_limit_k_min     -6
_diffrn_reflns_limit_k_max     6
_diffrn_reflns_limit_l_min     -29
_diffrn_reflns_limit_l_max     29
_diffrn_standards_number     ?
_diffrn_standards_interval_count     ?
_diffrn_standards_interval_time     ?
_diffrn_standards_decay_%     ?
_refine_special_details
;
Refinement of <i>F</i>^2^ against ALL reflections. The weighted <i>R</i>-factor
<i>wR</i> and goodness of fit <i>S</i> are based on <i>F</i>^2^, conventional
<i>R</i>-factors <i>R</i> are based on <i>F</i>, with <i>F</i> set to zero for
negative <i>F</i>^2^. The threshold expression of <i>F</i>^2^ >
\s(<i>F</i>^2^) is used only for calculating <i>R</i>-factors(gt) <i>etc</i>.
and is not relevant to the choice of reflections for refinement.
<i>R</i>-factors based on <i>F</i>^2^ are statistically about twice as large
as those based on <i>F</i>, and <i>R</i>- factors based on ALL data will be
even larger.
;
_reflns_number_total     2398
_reflns_number_gt     2004
_reflns_threshold_expression     I>2\si(I)
_refine_ls_structure_factor_coef     Fsqd
_refine_ls_matrix_type     full
_refine_ls_R_factor_all     0.0628
_refine_ls_R_factor_gt     0.0544
_refine_ls_wR_factor_gt     0.1482
_refine_ls_wR_factor_ref     0.1560
_refine_ls_goodness_of_fit_ref     1.090
_refine_ls_restrained_S_all     1.125
_refine_ls_number_reflns     2398
_refine_ls_number_parameters     208
_refine_ls_number_restraints     4
_refine_ls_hydrogen_treatment     constr
_refine_ls_weighting_scheme     calc
_refine_ls_weighting_details
         'calc w=1/[\s^2^(Fo^2^)+(0.0848P)^2^+0.4876P] where P=(Fo^2^+2Fc^2^)/3'
_atom_sites_solution_hydrogens     geom
_atom_sites_solution_primary     direct
_atom_sites_solution_secondary     difmap
_refine_ls_shift/su_max     0.003
_refine_ls_shift/su_mean     0.000
_refine_diff_density_max     0.633
_refine_diff_density_min     -0.398
_refine_ls_extinction_method     none
_refine_ls_extinction_coef     ?
loop_
    _atom_type_symbol
    _atom_type_description
    _atom_type_scat_dispersion_real
    _atom_type_scat_dispersion_imag
    _atom_type_scat_source
    'C' 'C' 0.0181 0.0091
                         'International Tables Vol C Tables 4.2.6.8 and 6.1.1.4'
    'H' 'H' 0.0000 0.0000
                         'International Tables Vol C Tables 4.2.6.8 and 6.1.1.4'
    'N' 'N' 0.0311 0.0180
                         'International Tables Vol C Tables 4.2.6.8 and 6.1.1.4'
    'O' 'O' 0.0492 0.0322
                         'International Tables Vol C Tables 4.2.6.8 and 6.1.1.4'
_computing_data_collection     'CrysAlis PRO (Oxford Diffraction, 2009)'
_computing_cell_refinement     'CrysAlis PRO (Oxford Diffraction, 2009)'
_computing_data_reduction     'CrysAlis PRO (Oxford Diffraction, 2009)'
_computing_structure_solution     'SHELXS97 (Sheldrick, 2008)'
_computing_structure_refinement     'SHELXL97 (Sheldrick, 2008)'
_computing_molecular_graphics     'OLEX2 (Dolomanov <i>et al.</i>, 2009)'
_computing_publication_material     'OLEX2 (Dolomanov <i>et al.</i>, 2009)'
loop_
    _atom_site_type_symbol
    _atom_site_label
    _atom_site_fract_x
    _atom_site_fract_y
    _atom_site_fract_z
    _atom_site_U_iso_or_equiv
    _atom_site_thermal_displace_type
    _atom_site_calc_flag
    _atom_site_refinement_flags
    _atom_site_occupancy
    O O1 -0.0744(5) 0.5740(6) 0.06036(17) 0.0523(10) Uani . . 0.852(7)
    O O2 0.0563(4) 0.2666(5) 0.03930(15) 0.0489(9) Uani . . 0.852(7)
    O O3 -0.11323(15) 0.0544(3) 0.33773(5) 0.0432(4) Uani . . 1.000
    O O4 0.04554(15) -0.3292(2) 0.35223(6) 0.0444(5) Uani . . 1.000
    C C5 -0.0143(5) 0.3836(9) 0.07299(14) 0.0391(11) Uani . . 0.852(7)
    C C6 -0.0257(2) 0.2939(4) 0.12865(9) 0.0392(7) Uani . . 0.852(7)
    C C7 0.0333(2) 0.1014(4) 0.14611(9) 0.0506(7) Uani . . 1.000
    C C8 0.0286(2) -0.0041(4) 0.20015(8) 0.0404(6) Uani . . 1.000
    C C9 -0.0448(2) 0.0919(3) 0.24314(8) 0.0375(6) Uani . . 1.000
    C C10 -0.04259(19) -0.0175(3) 0.29389(7) 0.0334(5) Uani . . 1.000
    C C11 0.03695(19) -0.2208(3) 0.30294(7) 0.0347(5) Uani . . 1.000
    C C12 0.1057(2) -0.3180(4) 0.26015(8) 0.0395(6) Uani . . 1.000
    C C13 0.1010(2) -0.2104(4) 0.20929(8) 0.0416(6) Uani . . 1.000
    C C14 -0.2088(2) 0.2438(4) 0.32912(9) 0.0462(7) Uani . . 1.000
    O O1A -0.051(2) 0.484(4) 0.0621(8) 0.045(6) Uani . . 0.148(7)
    O O2A 0.1074(19) 0.249(3) 0.0201(7) 0.054(5) Uani . . 0.148(7)
    C C5A 0.028(3) 0.322(5) 0.0629(11) 0.0391(11) Uani . . 0.148(7)
    C C6A 0.0587(13) 0.162(2) 0.1065(5) 0.038(4) Uani . . 0.148(7)
    N N1 0.00905(17) -0.1036(3) 0.44970(6) 0.0393(5) Uani . . 1.000
    C C1 0.0891(2) 0.0814(4) 0.46363(8) 0.0383(6) Uani . . 1.000
    C C2 -0.0802(2) -0.1871(3) 0.48531(8) 0.0378(6) Uani . . 1.000
    C C3 0.1847(2) 0.1711(4) 0.42178(9) 0.0479(7) Uani . . 1.000
    C C4 -0.1659(2) -0.3952(4) 0.46761(10) 0.0503(7) Uani . . 1.000
    H H4 0.01920 -0.24080 0.37590 0.0670 Uiso . R 1.000
    H H6 -0.07890 0.38050 0.15330 0.0470 Uiso calc . 0.852(7)
    H H2 0.05430 0.33540 0.00890 0.0730 Uiso calc . 0.852(7)
    H H14A -0.27540 0.20980 0.29770 0.0690 Uiso calc R 1.000
    H H14B -0.15560 0.38480 0.32160 0.0690 Uiso calc R 1.000
    H H14C -0.26120 0.26690 0.36210 0.0690 Uiso calc R 1.000
    H H7 0.08590 0.01970 0.12040 0.0610 Uiso calc . 0.852(7)
    H H9 -0.09610 0.23230 0.23740 0.0450 Uiso calc R 1.000
    H H12 0.15630 -0.45930 0.26570 0.0470 Uiso calc R 1.000
    H H13 0.14830 -0.27930 0.18020 0.0500 Uiso calc R 1.000
    H H6AA 0.13470 0.06810 0.09570 0.0450 Uiso calc . 0.148(7)
    H H6AB -0.05690 0.17360 0.14590 0.0610 Uiso . . 0.148(7)
    H H2A 0.09850 0.34570 -0.00580 0.0810 Uiso calc . 0.148(7)
    H H3A 0.20300 0.04760 0.39550 0.0720 Uiso calc R 1.000
    H H3B 0.13940 0.30260 0.40220 0.0720 Uiso calc R 1.000
    H H3C 0.27440 0.22170 0.44030 0.0720 Uiso calc R 1.000
    H H4A -0.12420 -0.46860 0.43620 0.0750 Uiso calc R 1.000
    H H4B -0.26310 -0.34730 0.45700 0.0750 Uiso calc R 1.000
    H H4C -0.16650 -0.50610 0.49810 0.0750 Uiso calc R 1.000
loop_
    _atom_site_aniso_label
    _atom_site_aniso_U_11
    _atom_site_aniso_U_22
    _atom_site_aniso_U_33
    _atom_site_aniso_U_12
    _atom_site_aniso_U_13
    _atom_site_aniso_U_23
    O1 0.0654(19) 0.053(2) 0.0387(12) 0.0041(16) 0.0046(11) 0.0104(15)
    O2 0.0630(18) 0.0519(12) 0.0320(15) -0.0025(11) 0.0044(11) 0.0042(11)
    O3 0.0487(8) 0.0467(8) 0.0339(7) 0.0155(6) 0.0009(6) 0.0038(6)
    O4 0.0586(9) 0.0409(8) 0.0337(7) 0.0124(6) 0.0032(6) 0.0103(6)
    C5 0.046(2) 0.045(2) 0.0266(16) -0.0126(18) 0.0039(12) -0.0014(14)
    C6 0.0447(13) 0.0429(13) 0.0302(12) -0.0046(10) 0.0036(9) -0.0014(9)
    C7 0.0541(12) 0.0586(14) 0.0381(12) -0.0193(11) -0.0043(9) 0.0034(10)
    C8 0.0428(10) 0.0473(11) 0.0304(9) -0.0178(9) -0.0024(8) 0.0015(8)
    C9 0.0425(10) 0.0327(9) 0.0357(10) -0.0048(8) -0.0090(8) 0.0055(7)
    C10 0.0367(9) 0.0343(9) 0.0286(9) 0.0002(7) -0.0027(7) 0.0003(7)
    C11 0.0366(9) 0.0357(10) 0.0312(9) -0.0006(7) -0.0018(7) 0.0046(7)
    C12 0.0372(10) 0.0422(11) 0.0389(10) 0.0010(8) 0.0017(8) -0.0008(8)
    C13 0.0409(10) 0.0502(12) 0.0339(10) -0.0076(9) 0.0043(8) -0.0041(8)
    C14 0.0463(11) 0.0405(11) 0.0516(12) 0.0110(9) 0.0011(9) -0.0011(9)
    O1A 0.054(10) 0.050(15) 0.034(7) 0.014(10) 0.025(7) 0.024(10)
    O2A 0.071(10) 0.057(7) 0.035(7) 0.008(7) 0.011(6) 0.015(6)
    C5A 0.046(2) 0.045(2) 0.0266(16) -0.0126(18) 0.0039(12) -0.0014(14)
    C6A 0.037(7) 0.042(8) 0.034(8) 0.011(5) 0.003(5) 0.012(6)
    N1 0.0404(8) 0.0450(9) 0.0322(8) 0.0081(7) -0.0007(7) 0.0108(7)
    C1 0.0365(9) 0.0450(11) 0.0331(9) 0.0087(8) 0.0010(7) 0.0140(8)
    C2 0.0356(9) 0.0446(11) 0.0327(9) 0.0072(8) -0.0007(7) 0.0122(8)
    C3 0.0478(11) 0.0549(13) 0.0420(11) 0.0058(9) 0.0107(9) 0.0151(9)
    C4 0.0486(12) 0.0520(13) 0.0498(12) -0.0011(10) 0.0002(10) 0.0051(10)
_geom_special_details
;
Bond distances, angles <i>etc</i>. have been calculated using the rounded
fractional coordinates. All su's are estimated from the variances of the
(full) variance-covariance matrix. The cell e.s.d.'s are taken into account in
the estimation of distances, angles and torsion angles
;
loop_
    _geom_bond_atom_site_label_1
    _geom_bond_atom_site_label_2
    _geom_bond_site_symmetry_1
    _geom_bond_site_symmetry_2
    _geom_bond_distance
    _geom_bond_publ_flag
    O1 C5 . . 1.265(6) no
    O1A C5A . . 1.20(4) no
    O2 C5 . . 1.283(6) no
    O2A C5A . . 1.39(3) no
    O3 C14 . . 1.425(3) no
    O3 C10 . . 1.361(2) no
    O4 C11 . . 1.352(2) no
    O2 H2 . . 0.8400 no
    O2A H2A . . 0.8400 no
    O4 H4 . . 0.8200 no
    N1 C1 . . 1.340(3) no
    N1 C2 . . 1.339(2) no
    C5 C6 . . 1.462(4) no
    C5A C6A . . 1.42(3) no
    C6 C7 . . 1.302(3) no
    C6A C7 . . 1.068(12) no
    C7 C8 . . 1.454(3) no
    C8 C13 . . 1.384(3) no
    C8 C9 . . 1.407(3) no
    C9 C10 . . 1.387(3) no
    C10 C11 . . 1.403(2) no
    C11 C12 . . 1.383(3) no
    C12 C13 . . 1.384(3) no
    C6 H6 . . 0.9500 no
    C6A H6AA . . 0.9500 no
    C7 H7 . . 0.9500 no
    C7 H6AB . . 0.9500 no
    C9 H9 . . 0.9500 no
    C12 H12 . . 0.9500 no
    C13 H13 . . 0.9500 no
    C14 H14B . . 0.9800 no
    C14 H14C . . 0.9800 no
    C14 H14A . . 0.9800 no
    C1 C3 . . 1.498(3) no
    C1 C2 . 3_556 1.393(3) no
    C2 C4 . . 1.496(3) no
    C3 H3A . . 0.9800 no
    C3 H3B . . 0.9800 no
    C3 H3C . . 0.9800 no
    C4 H4A . . 0.9800 no
    C4 H4B . . 0.9800 no
    C4 H4C . . 0.9800 no
loop_
    _geom_angle_atom_site_label_1
    _geom_angle_atom_site_label_2
    _geom_angle_atom_site_label_3
    _geom_angle_site_symmetry_1
    _geom_angle_site_symmetry_2
    _geom_angle_site_symmetry_3
    _geom_angle
    _geom_angle_publ_flag
    C10 O3 C14 . . . 117.19(15) no
    C5 O2 H2 . . . 109.00 no
    C5A O2A H2A . . . 109.00 no
    C11 O4 H4 . . . 110.00 no
    C1 N1 C2 . . . 119.49(16) no
    O2 C5 C6 . . . 118.7(4) no
    O1 C5 C6 . . . 118.3(4) no
    O1 C5 O2 . . . 123.0(4) no
    O1A C5A O2A . . . 126(2) no
    O2A C5A C6A . . . 106(2) no
    O1A C5A C6A . . . 128(2) no
    C5 C6 C7 . . . 123.3(3) no
    C5A C6A C7 . . . 147.1(16) no
    C6A C7 C8 . . . 167.7(7) no
    C6 C7 C8 . . . 128.0(2) no
    C9 C8 C13 . . . 118.77(18) no
    C7 C8 C13 . . . 117.51(18) no
    C7 C8 C9 . . . 123.72(19) no
    C8 C9 C10 . . . 120.34(17) no
    O3 C10 C9 . . . 125.55(16) no
    O3 C10 C11 . . . 114.63(15) no
    C9 C10 C11 . . . 119.82(16) no
    O4 C11 C12 . . . 118.58(16) no
    C10 C11 C12 . . . 119.59(17) no
    O4 C11 C10 . . . 121.81(15) no
    C11 C12 C13 . . . 120.3(2) no
    C8 C13 C12 . . . 121.10(19) no
    C7 C6 H6 . . . 118.00 no
    C5 C6 H6 . . . 118.00 no
    C5A C6A H6AA . . . 107.00 no
    C7 C6A H6AA . . . 106.00 no
    C6 C7 H7 . . . 116.00 no
    C6A C7 H6AB . . . 96.00 no
    C8 C7 H7 . . . 116.00 no
    C8 C7 H6AB . . . 96.00 no
    C10 C9 H9 . . . 120.00 no
    C8 C9 H9 . . . 120.00 no
    C13 C12 H12 . . . 120.00 no
    C11 C12 H12 . . . 120.00 no
    C8 C13 H13 . . . 119.00 no
    C12 C13 H13 . . . 119.00 no
    H14A C14 H14C . . . 109.00 no
    H14B C14 H14C . . . 110.00 no
    H14A C14 H14B . . . 109.00 no
    O3 C14 H14A . . . 109.00 no
    O3 C14 H14B . . . 109.00 no
    O3 C14 H14C . . . 109.00 no
    N1 C1 C3 . . . 117.31(18) no
    N1 C1 C2 . . 3_556 120.61(17) no
    C2 C1 C3 3_556 . . 122.06(19) no
    N1 C2 C4 . . . 117.03(17) no
    N1 C2 C1 . . 3_556 119.90(17) no
    C1 C2 C4 3_556 . . 123.07(18) no
    C1 C3 H3A . . . 110.00 no
    C1 C3 H3B . . . 109.00 no
    C1 C3 H3C . . . 109.00 no
    H3A C3 H3B . . . 109.00 no
    H3A C3 H3C . . . 109.00 no
    H3B C3 H3C . . . 109.00 no
    C2 C4 H4A . . . 109.00 no
    C2 C4 H4B . . . 109.00 no
    C2 C4 H4C . . . 109.00 no
    H4A C4 H4B . . . 110.00 no
    H4A C4 H4C . . . 109.00 no
    H4B C4 H4C . . . 109.00 no
loop_
    _geom_torsion_atom_site_label_1
    _geom_torsion_atom_site_label_2
    _geom_torsion_atom_site_label_3
    _geom_torsion_atom_site_label_4
    _geom_torsion_site_symmetry_1
    _geom_torsion_site_symmetry_2
    _geom_torsion_site_symmetry_3
    _geom_torsion_site_symmetry_4
    _geom_torsion
    _geom_torsion_publ_flag
    C14 O3 C10 C9 . . . . 6.9(3) no
    C14 O3 C10 C11 . . . . -172.83(16) no
    C1 N1 C2 C4 . . . . -179.50(18) no
    C2 N1 C1 C2 . . . 3_556 0.0(3) no
    C1 N1 C2 C1 . . . 3_556 0.0(3) no
    C2 N1 C1 C3 . . . . -178.63(17) no
    O2 C5 C6 C7 . . . . 0.6(6) no
    O1 C5 C6 C7 . . . . -179.2(4) no
    C5 C6 C7 C8 . . . . -179.8(3) no
    C6 C7 C8 C9 . . . . 0.3(3) no
    C6 C7 C8 C13 . . . . -179.6(2) no
    C7 C8 C9 C10 . . . . -179.05(18) no
    C9 C8 C13 C12 . . . . -2.1(3) no
    C13 C8 C9 C10 . . . . 0.9(3) no
    C7 C8 C13 C12 . . . . 177.84(19) no
    C8 C9 C10 C11 . . . . 2.1(3) no
    C8 C9 C10 O3 . . . . -177.59(18) no
    O3 C10 C11 O4 . . . . -2.3(3) no
    O3 C10 C11 C12 . . . . 175.86(17) no
    C9 C10 C11 O4 . . . . 177.98(17) no
    C9 C10 C11 C12 . . . . -3.8(3) no
    C10 C11 C12 C13 . . . . 2.7(3) no
    O4 C11 C12 C13 . . . . -179.10(17) no
    C11 C12 C13 C8 . . . . 0.3(3) no
    N1 C1 C2 N1 . . 3_556 3_556 0.0(3) no
    N1 C1 C2 C4 . . 3_556 3_556 -179.47(18) no
    C3 C1 C2 N1 . . 3_556 3_556 178.56(18) no
    C3 C1 C2 C4 . . 3_556 3_556 -0.9(3) no
loop_
    _geom_hbond_atom_site_label_D
    _geom_hbond_atom_site_label_H
    _geom_hbond_atom_site_label_A
    _geom_hbond_site_symmetry_A
    _geom_hbond_distance_DH
    _geom_hbond_distance_HA
    _geom_hbond_distance_DA
    _geom_hbond_angle_DHA
    _geom_hbond_publ_flag
    O2 H2 O1 3_565 0.84 1.79 2.613(5) 167 yes
    O4 H4 O3 . 0.82 2.28 2.685(2) 111 ?
    O4 H4 N1 . 0.82 1.97 2.749(2) 158 yes
    C3 H3B O4 1_565 0.98 2.58 3.553(3) 174 yes
    C14 H14B O4 1_565 0.98 2.59 3.465(2) 148 yes
data_global
_journal_date_recd_electronic     2010-12-10
_journal_date_accepted     2011-01-07
_journal_name_full     'Acta Crystallographica, Section E'
_journal_year     2011
_journal_volume     67
_journal_issue      2
_journal_page_first     o424
_journal_page_last     o424
_journal_paper_category     QO
_journal_coeditor_code     SU2237
_publ_contact_author_name     'zaiyou Tan'
_publ_contact_author_address
;
Department of Physical Chemistry, Guangdong Pharmaceutical University,
Guangzhou, Guangdong, 510006, People's Republic of China
;
_publ_contact_author_email     'tanzaiyou@yahoo.com.cn'
_publ_contact_author_fax     ?
_publ_contact_author_phone     ?
_publ_section_title
;
3-(4-Hydroxy-3-methoxyphenyl)acrylic acid--2,3,5,6-tetramethylpyrazine (2/1)
;
loop_
    _publ_author_name
    _publ_author_footnote
    _publ_author_address
    'Tan, Zaiyou' .
;
Department of Physical Chemistry, Guangdong Pharmaceutical University,
Guangzhou, Guangdong 510006, People's Republic of China
;
    'Zhu, Erjia' .
;
Department of Physical Chemistry, Guangdong Pharmaceutical University,
Guangzhou, Guangdong 510006, People's Republic of China
;
    'Luo, Lin' .
;
Department of Physical Chemistry, Guangdong Pharmaceutical University,
Guangzhou, Guangdong 510006, People's Republic of China
;
    'Lin, Zhuohui' .
;
Department of Physical Chemistry, Guangdong Pharmaceutical University,
Guangzhou, Guangdong 510006, People's Republic of China
;
    'Yan, Ruisi' .
;
Department of Physical Chemistry, Guangdong Pharmaceutical University,
Guangzhou, Guangdong 510006, People's Republic of China
;
