# Supplementary material for: 3-(4-Hy­droxy-3-meth­oxy­phen­yl)acrylic acid–2,3,5,6-tetra­methyl­pyrazine (2/1)
Source: Acta Crystallogr Sect E Struct Rep Online. 2011 Jan 15;67(Pt 2):o424. doi: 10.1107/S1600536811000961 (PMC3051719; doi:10.1107/S1600536811000961)
Supplement: Supplementary file 2 [file e-67-0o424-Isup2.hkl]

# 
# h,k,l, Fc-squared, Fo-squared, sigma(Fo-squared) and status flag 
# 
data_I
_shelx_title ' I P 21/N R 0.05' 
_shelx_refln_list_code          4 
_shelx_F_calc_maximum      105.40 
_exptl_crystal_F_000       556.00 
_reflns_d_resolution_high  0.8300 
 
loop_ 
 _symmetry_equiv_pos_as_xyz 
 'x, y, z' 
 '-x+1/2, y+1/2, -z+1/2' 
 '-x, -y, -z' 
 'x-1/2, -y-1/2, z-1/2' 
 
_cell_length_a     9.4696 
_cell_length_b     5.7641 
_cell_length_c    24.3737 
_cell_angle_alpha  90.000 
_cell_angle_beta   93.654 
_cell_angle_gamma  90.000 
 
_shelx_F_squared_multiplier     1.000 
 
loop_ 
 _refln_index_h 
 _refln_index_k 
 _refln_index_l 
 _refln_F_squared_calc 
 _refln_F_squared_meas 
 _refln_F_squared_sigma 
 _refln_observed_status 
   4   0   0      304.97      354.69      7.39 o 
   6   0   0      120.46      113.05      5.20 o 
   8   0   0      124.63      127.07      5.11 o 
  10   0   0        8.53        6.84      1.64 o 
   1   1   0     4226.62     3885.78     68.01 o 
   2   1   0      152.06      150.43      5.11 o 
   3   1   0      918.30     1021.83     14.23 o 
   4   1   0      223.22      251.03     13.27 o 
   5   1   0        0.51       -0.64      1.82 o 
   6   1   0       29.86       34.82      0.82 o 
   7   1   0        1.65        0.45      0.53 o 
   8   1   0        9.55       10.40      0.88 o 
   9   1   0       13.95       12.12      1.52 o 
  10   1   0      235.92      276.64      8.99 o 
  11   1   0        2.66        0.82      1.28 o 
   0   2   0     1063.10     1018.00     16.79 o 
   1   2   0        2.69       -0.12      1.40 o 
   2   2   0      112.84       91.42      3.96 o 
   3   2   0       28.66       36.31      4.20 o 
   4   2   0       30.25       30.20      4.93 o 
   5   2   0       73.39       73.85      2.74 o 
   6   2   0       58.22       54.36      1.31 o 
   7   2   0       16.77       14.79      0.97 o 
   8   2   0       23.68       20.69      2.58 o 
   9   2   0        5.83        7.38      2.69 o 
  10   2   0       26.31       27.33      1.21 o 
   1   3   0      783.00      660.40     13.09 o 
   2   3   0      199.16      166.49     10.03 o 
   3   3   0      252.90      236.83     22.35 o 
   4   3   0       14.19       12.75      0.80 o 
   5   3   0        2.94        4.83      0.56 o 
   6   3   0       23.40       25.40      1.07 o 
   7   3   0       40.98       32.77      1.25 o 
   8   3   0        9.57        7.27      0.96 o 
   9   3   0        0.34        0.03      0.87 o 
  10   3   0        3.27        2.92      0.64 o 
   0   4   0       19.98       19.07      1.55 o 
   1   4   0      234.87      216.04      5.06 o 
   2   4   0       18.56       13.44      1.10 o 
   3   4   0      250.48      247.39      3.11 o 
   4   4   0        4.49        4.96      1.02 o 
   5   4   0        0.20       -0.05      0.66 o 
   6   4   0       55.75       66.49      1.92 o 
   7   4   0        1.39        1.09      0.73 o 
   8   4   0        5.59        3.01      0.82 o 
   9   4   0        2.43        2.74      0.64 o 
   1   5   0        9.30       10.65      1.28 o 
   2   5   0        4.75        7.68      1.32 o 
   3   5   0       57.25       58.12      3.69 o 
   4   5   0      107.19      102.81      2.83 o 
   5   5   0        2.67        3.10      0.82 o 
   6   5   0        0.24        0.46      0.64 o 
   7   5   0        0.91        1.19      0.55 o 
   0   6   0       37.84       39.50      1.46 o 
   1   6   0        0.56        0.87      0.45 o 
   2   6   0        0.23       -0.09      0.64 o 
   3   6   0        2.58        4.47      0.73 o 
   4   6   0        0.06       -0.55      0.55 o 
   5   6   0        0.16       -0.18      0.55 o 
 -11   0   1       16.72       19.98      1.73 o 
  -9   0   1        0.81        2.37      1.46 o 
  -7   0   1        2.33        1.72      0.55 o 
  -5   0   1        2.41        4.01      1.64 o 
  -3   0   1     7471.08     7121.21     19.10 o 
  -1   0   1      267.68      305.65      9.26 o 
   1   0   1      242.61      216.94      3.38 o 
   3   0   1      588.83      614.14      9.03 o 
   5   0   1      142.39      115.04      4.93 o 
   7   0   1       38.84       33.99      1.31 o 
   9   0   1       13.21        8.85      1.73 o 
  11   0   1       85.21       84.57      3.10 o 
 -11   1   1        5.15        4.83      1.28 o 
 -10   1   1       72.09       85.77      3.33 o 
  -9   1   1       43.34       42.12      1.67 o 
  -8   1   1        1.44        0.12      0.77 o 
  -7   1   1       33.90       22.27      0.88 o 
  -6   1   1      369.14      372.82      5.79 o 
  -5   1   1       17.06       11.49      1.92 o 
  -4   1   1       69.31       64.72      3.65 o 
  -3   1   1      585.70      563.78      9.85 o 
  -2   1   1     3168.61     3046.96     20.43 o 
  -1   1   1       27.37       21.71      1.92 o 
   0   1   1     4377.51     3856.36     65.09 o 
   1   1   1      852.98      740.42     18.84 o 
   2   1   1      898.51      816.93     25.82 o 
   3   1   1      127.35      146.07      3.83 o 
   4   1   1       29.95       46.07      3.10 o 
   5   1   1     1916.57     1972.50     21.62 o 
   6   1   1       11.76       10.43      0.52 o 
   7   1   1       19.91       22.92      1.03 o 
   8   1   1       19.49       18.43      1.02 o 
   9   1   1       30.68       25.75      1.18 o 
  10   1   1       30.09       37.12      1.92 o 
  11   1   1        1.30       -1.37      1.37 o 
 -10   2   1       81.09       82.50      1.94 o 
  -9   2   1       16.27       15.35      1.13 o 
  -8   2   1      242.45      266.08      3.97 o 
  -7   2   1       14.18       11.96      0.89 o 
  -6   2   1       27.28       31.24      1.04 o 
  -5   2   1        0.02       -0.50      0.50 o 
  -4   2   1       35.30       56.74      5.20 o 
  -3   2   1     2275.39     2522.68     30.93 o 
  -2   2   1      624.57      697.15     14.69 o 
  -1   2   1      799.63      804.81     14.73 o 
   0   2   1     2262.66     2045.40     69.24 o 
   1   2   1       87.45       77.01      6.61 o 
   2   2   1       86.33       91.05      3.81 o 
   3   2   1     2333.37     2238.88     30.10 o 
   4   2   1      706.39      739.48     18.79 o 
   5   2   1      117.36      125.86      1.67 o 
   6   2   1      109.47       98.00      1.71 o 
   7   2   1       97.58      100.27      2.04 o 
   8   2   1       61.79       58.68      2.91 o 
   9   2   1        0.50        0.39      0.79 o 
  10   2   1       48.75       41.25      1.40 o 
 -10   3   1       11.03       13.05      0.91 o 
  -9   3   1        0.49        0.70      0.60 o 
  -8   3   1        7.62        2.69      1.78 o 
  -7   3   1       34.55       32.68      1.16 o 
  -6   3   1       26.05       25.32      1.82 o 
  -5   3   1      146.97      148.92      3.52 o 
  -4   3   1      201.80      225.31      2.48 o 
  -3   3   1        6.29        3.44      0.55 o 
  -2   3   1       12.62       16.79      4.74 o 
  -1   3   1     1030.77      998.29     22.44 o 
   0   3   1      148.42      131.94      6.52 o 
   1   3   1      236.35      196.44      7.30 o 
   2   3   1       57.83       80.37      8.76 o 
   3   3   1       74.87       91.49      8.48 o 
   4   3   1        3.57        2.80      0.43 o 
   5   3   1      165.84      201.70      2.30 o 
   6   3   1       13.89        9.49      0.74 o 
   7   3   1        7.78        7.59      1.19 o 
   8   3   1        7.03        2.94      1.41 o 
   9   3   1        8.17        8.35      0.87 o 
  10   3   1       17.27       10.58      0.82 o 
  -9   4   1        0.24       -0.09      0.46 o 
  -8   4   1        0.53        2.83      0.82 o 
  -7   4   1        0.96        1.51      0.73 o 
  -6   4   1       12.04       18.28      2.60 o 
  -5   4   1        0.49        0.19      0.63 o 
  -4   4   1       10.13       13.60      0.90 o 
  -3   4   1       43.58       46.33      1.25 o 
  -2   4   1        3.75        3.47      0.54 o 
  -1   4   1       53.40       54.34      1.31 o 
   0   4   1      125.27      110.92      2.38 o 
   1   4   1      206.84      198.08      2.82 o 
   2   4   1      353.34      357.86      2.53 o 
   3   4   1       43.41       54.16      1.14 o 
   4   4   1       10.92        9.10      0.79 o 
   5   4   1        3.88        2.03      0.67 o 
   6   4   1        0.54        1.21      0.64 o 
   7   4   1        1.19        1.19      0.64 o 
   8   4   1       14.23       16.33      1.28 o 
   9   4   1        6.78        7.21      0.82 o 
  -7   5   1        2.20        3.19      0.73 o 
  -6   5   1        0.37       -0.36      0.73 o 
  -5   5   1        4.32        4.74      0.91 o 
  -4   5   1        3.77        1.58      0.63 o 
  -3   5   1       42.86       39.70      2.65 o 
  -2   5   1       20.04       18.80      3.06 o 
  -1   5   1       11.41       11.18      0.87 o 
   0   5   1        0.40        0.83      0.42 o 
   1   5   1      140.95      152.63      2.24 o 
   2   5   1       58.61       67.78      2.28 o 
   3   5   1        0.77        0.46      0.64 o 
   4   5   1        0.01        1.09      0.82 o 
   5   5   1        6.29        2.74      0.82 o 
   6   5   1       18.10       11.86      1.09 o 
   7   5   1        1.33        0.73      0.64 o 
  -5   6   1       12.36        8.00      3.92 o 
  -4   6   1        2.88        1.09      0.55 o 
  -3   6   1        1.74        1.00      0.55 o 
  -2   6   1        7.70        5.11      0.82 o 
  -1   6   1       10.22        8.19      0.61 o 
   0   6   1       16.71       12.52      0.68 o 
   1   6   1       79.18       81.19      2.19 o 
   2   6   1      107.04      103.18      2.46 o 
   3   6   1       20.73       16.88      1.09 o 
   4   6   1       45.37       36.40      1.46 o 
   5   6   1        0.14       -0.55      0.55 o 
 -10   0   2       42.89       44.97      2.74 o 
  -8   0   2      220.90      244.47      3.57 o 
  -6   0   2      216.00      231.73      4.93 o 
  -4   0   2      263.50      305.32      3.06 o 
  -2   0   2        0.40        1.55      0.35 o 
   0   0   2        2.50        2.74      0.36 o 
   2   0   2      610.39      572.72      7.94 o 
   4   0   2      132.60      155.08      5.56 o 
   6   0   2      410.70      393.01     11.36 o 
   8   0   2        0.82        2.81      0.72 o 
  10   0   2        4.01        4.29      1.46 o 
 -11   1   2      134.50      139.39      3.74 o 
 -10   1   2       16.52       22.31      1.48 o 
  -9   1   2      225.72      253.29      6.03 o 
  -8   1   2       73.29       74.07      1.75 o 
  -7   1   2        9.99        9.49      0.72 o 
  -6   1   2        6.37        8.66      0.56 o 
  -4   1   2       13.34       14.40      1.33 o 
  -3   1   2     1256.28     1298.88     14.69 o 
  -2   1   2      159.01      152.26      9.12 o 
  -1   1   2     1295.18     1190.50     11.95 o 
   0   1   2     1927.78     1766.60     13.41 o 
   1   1   2     4891.09     4204.75     70.97 o 
   3   1   2     4620.19     4175.43     25.73 o 
   4   1   2     5806.25     5678.75     34.30 o 
   5   1   2      841.62      797.59     14.41 o 
   6   1   2      344.69      362.01      6.58 o 
   7   1   2        8.98       10.38      0.73 o 
   8   1   2       45.13       42.58      1.40 o 
   9   1   2        1.69        1.84      0.68 o 
  10   1   2      124.44      127.82      3.08 o 
  11   1   2       12.98       12.32      1.46 o 
 -10   2   2      141.90      163.91      3.15 o 
  -9   2   2       11.07        8.22      0.98 o 
  -8   2   2      304.10      360.51      4.47 o 
  -7   2   2       24.90       19.35      1.03 o 
  -6   2   2        2.42        1.54      0.53 o 
  -5   2   2       22.35       18.16      0.83 o 
  -4   2   2        3.50        8.39      3.56 o 
  -3   2   2       49.20       37.95      4.01 o 
  -2   2   2       16.29       14.14      3.01 o 
  -1   2   2      329.48      292.11      8.67 o 
   0   2   2        2.24        1.11      1.28 o 
   1   2   2      348.55      304.89     18.52 o 
   2   2   2      906.28      860.28     12.32 o 
   3   2   2      430.62      464.07     14.60 o 
   4   2   2      473.39      466.26     11.13 o 
   5   2   2      116.50      123.63      1.94 o 
   6   2   2       56.94       67.50      2.47 o 
   7   2   2        7.30        8.15      1.04 o 
   8   2   2       74.33       76.81      1.89 o 
   9   2   2       30.85       27.07      1.37 o 
  10   2   2        0.20       -0.42      1.14 o 
 -10   3   2       46.98       39.50      1.46 o 
  -9   3   2        0.43       -0.20      0.66 o 
  -8   3   2       11.88       10.76      1.64 o 
  -7   3   2       17.10       19.59      1.24 o 
  -6   3   2      422.70      405.14      5.52 o 
  -5   3   2       25.72       26.17      2.28 o 
  -4   3   2      484.94      569.35      7.33 o 
  -3   3   2       40.19       38.85      1.32 o 
  -2   3   2      188.29      186.65     10.58 o 
  -1   3   2      275.59      254.70     11.49 o 
   0   3   2       11.79       13.41      3.83 o 
   1   3   2      946.74      880.50     15.04 o 
   2   3   2       92.48      108.62      9.76 o 
   3   3   2        4.47        1.64      0.55 o 
   4   3   2      124.15      123.12      1.50 o 
   5   3   2      142.44      155.98      2.87 o 
   6   3   2       39.67       34.46      1.07 o 
   7   3   2        0.85        1.14      0.63 o 
   8   3   2        1.09       -0.17      0.72 o 
   9   3   2        0.56        0.20      0.60 o 
  10   3   2       14.77       13.14      0.91 o 
  -9   4   2       20.04       22.26      1.09 o 
  -8   4   2       18.78       21.89      1.37 o 
  -7   4   2        1.00        1.47      0.52 o 
  -6   4   2       16.83       18.25      1.14 o 
  -5   4   2       76.51       71.10      1.84 o 
  -4   4   2       10.36       11.34      0.83 o 
  -3   4   2       65.65       50.93      1.42 o 
  -2   4   2       33.00       28.84      1.05 o 
  -1   4   2      270.48      251.99      2.69 o 
   0   4   2      490.23      529.05      3.69 o 
   1   4   2      126.57      108.32      2.10 o 
   2   4   2      257.37      258.03      2.80 o 
   3   4   2      244.13      264.58      6.79 o 
   4   4   2       67.94       62.36      1.73 o 
   5   4   2       66.59       64.34      1.60 o 
   6   4   2      142.73      133.46      2.78 o 
   7   4   2       39.62       43.70      1.82 o 
   8   4   2        2.34        2.28      0.82 o 
   9   4   2        1.10        2.28      0.55 o 
  -7   5   2        6.76        8.30      0.73 o 
  -6   5   2        3.11        4.93      0.82 o 
  -5   5   2        2.38        2.25      0.69 o 
  -4   5   2        5.00        5.61      0.80 o 
  -3   5   2       20.56       23.19      1.20 o 
  -2   5   2       65.34       59.54      1.70 o 
  -1   5   2        0.04       -0.20      0.56 o 
   0   5   2      146.35      142.23      2.05 o 
   1   5   2       25.67       32.60      1.01 o 
   2   5   2       12.58       12.22      1.09 o 
   3   5   2      149.00      144.59      3.28 o 
   4   5   2       24.75       28.37      1.64 o 
   5   5   2       26.71       18.98      1.28 o 
   6   5   2       10.96       14.78      1.09 o 
   7   5   2        5.46        3.85      0.50 o 
  -5   6   2        6.40        6.81      2.28 o 
  -4   6   2       24.26       21.80      1.19 o 
  -3   6   2        0.17        0.55      0.64 o 
  -2   6   2       82.00       86.43      4.61 o 
  -1   6   2       49.62       54.95      1.28 o 
   0   6   2       39.61       39.62      1.03 o 
   1   6   2        0.95        1.00      0.64 o 
   2   6   2        8.10        7.21      0.91 o 
   3   6   2        1.37        2.10      0.64 o 
   4   6   2        7.14        6.48      0.82 o 
   5   6   2        0.32        0.55      0.55 o 
 -11   0   3      170.36      167.49      4.01 o 
  -9   0   3        6.27        7.57      1.46 o 
  -7   0   3       31.67       29.53      1.78 o 
  -5   0   3       73.76       70.61      3.74 o 
  -3   0   3      351.32      371.93      8.76 o 
  -1   0   3       12.49        8.94      1.46 o 
   1   0   3       12.40       16.42      1.28 o 
   3   0   3      118.27       94.33      4.01 o 
   5   0   3      385.24      365.64      9.85 o 
   7   0   3      705.18      742.64      5.60 o 
   9   0   3        2.72        3.28      1.64 o 
  11   0   3       48.57       48.53      2.55 o 
 -11   1   3        7.13        3.28      1.19 o 
 -10   1   3        8.57        8.80      1.09 o 
  -9   1   3        2.24        0.28      1.03 o 
  -8   1   3       68.63       73.49      1.70 o 
  -7   1   3       18.18       14.46      0.80 o 
  -6   1   3      294.45      297.74      2.62 o 
  -4   1   3        7.76        6.65      2.04 o 
  -3   1   3       34.04       55.21     16.60 o 
  -2   1   3       11.57       14.11      1.29 o 
  -1   1   3     7642.36     6646.85    327.37 o 
   0   1   3     1230.79     1100.50     63.68 o 
   1   1   3        1.46        2.65      1.00 o 
   2   1   3    11109.54     9122.64    109.93 o 
   3   1   3       58.15       46.89      3.01 o 
   4   1   3     2079.32     1952.06     21.26 o 
   5   1   3      224.24      235.97      3.74 o 
   6   1   3       83.79       93.82      1.80 o 
   7   1   3       41.63       37.75      1.48 o 
   8   1   3        0.04       -0.19      0.63 o 
   9   1   3       40.72       40.34      1.41 o 
  10   1   3        1.16        0.05      1.23 o 
  11   1   3        1.72        2.37      1.37 o 
 -10   2   3        5.43        8.15      0.83 o 
  -9   2   3       45.55       54.58      5.34 o 
  -8   2   3      385.36      431.97      4.81 o 
  -7   2   3        0.03        4.93      3.60 o 
  -6   2   3      121.31      135.17      3.65 o 
  -5   2   3      355.81      337.44     10.49 o 
  -4   2   3        1.96        0.18      3.19 o 
  -3   2   3       80.45       77.27      5.29 o 
  -2   2   3      155.28      178.35      7.30 o 
  -1   2   3      481.25      393.82     10.22 o 
   0   2   3       10.98       12.59      2.37 o 
   1   2   3      105.41       80.01      4.47 o 
   2   2   3     1797.56     1842.23     21.53 o 
   3   2   3      587.86      574.64     11.68 o 
   4   2   3     1308.12     1355.44     19.70 o 
   5   2   3      525.49      529.18      7.39 o 
   6   2   3       28.18       24.09      1.84 o 
   7   2   3       98.66      102.14      1.57 o 
   8   2   3        8.58        7.72      0.86 o 
   9   2   3        5.67        6.55      0.96 o 
  10   2   3        4.56        4.57      0.72 o 
 -10   3   3        0.00        0.18      0.55 o 
  -9   3   3        7.06        7.36      0.89 o 
  -8   3   3        3.69        3.44      0.81 o 
  -7   3   3       32.51       27.81      0.92 o 
  -6   3   3       26.43       28.57      1.19 o 
  -5   3   3       82.91       85.92      1.56 o 
  -4   3   3       13.97       14.24      0.98 o 
  -3   3   3      175.23      162.28      2.83 o 
  -2   3   3      242.75      269.39     12.77 o 
  -1   3   3      381.93      407.60     14.69 o 
   0   3   3      944.85      903.87     21.07 o 
   1   3   3     1331.96     1319.50     24.54 o 
   2   3   3      296.17      326.04     12.22 o 
   3   3   3      840.37      887.99     25.18 o 
   4   3   3      385.67      409.65      4.56 o 
   5   3   3       43.61       44.17      1.03 o 
   6   3   3      109.59      112.99      2.00 o 
   7   3   3       34.87       30.22      1.66 o 
   8   3   3        0.66        0.04      0.70 o 
   9   3   3        1.90        1.68      0.68 o 
  10   3   3        6.54        3.47      0.55 o 
  -9   4   3       17.01       15.60      1.00 o 
  -8   4   3       33.26       30.20      1.55 o 
  -7   4   3       29.04       31.29      1.01 o 
  -6   4   3      301.41      303.54     10.90 o 
  -5   4   3        4.28        3.84      0.74 o 
  -4   4   3       20.17       17.68      2.33 o 
  -3   4   3       19.12       18.62      0.96 o 
  -2   4   3      151.48      150.42      3.27 o 
  -1   4   3      195.46      183.45      2.22 o 
   0   4   3       41.93       36.85      1.96 o 
   1   4   3      202.07      202.93      3.50 o 
   2   4   3       31.47       38.98      0.98 o 
   3   4   3        1.09        1.56      0.58 o 
   4   4   3      190.95      213.22      2.74 o 
   5   4   3       47.34       36.20      1.48 o 
   6   4   3        0.46       -0.64      1.28 o 
   7   4   3        0.53        1.14      0.67 o 
   8   4   3       55.01       44.97      1.82 o 
   9   4   3        0.17       -0.09      0.46 o 
  -7   5   3       38.71       26.46      1.28 o 
  -6   5   3        3.36        7.28      0.65 o 
  -5   5   3       58.34       51.22      1.60 o 
  -4   5   3        1.61        2.49      0.65 o 
  -3   5   3        4.83        6.47      1.28 o 
  -2   5   3        9.63       12.77      1.19 o 
  -1   5   3       24.15       23.46      1.08 o 
   0   5   3        0.82        0.27      0.64 o 
   1   5   3        0.67        1.37      0.73 o 
   2   5   3      178.02      170.23      3.47 o 
   3   5   3       89.74       96.61      2.74 o 
   4   5   3      383.24      355.24      5.11 o 
   5   5   3       16.12       12.77      1.09 o 
   6   5   3      110.19       95.51      2.37 o 
   7   5   3        9.67        7.69      0.78 o 
  -5   6   3        5.07        6.57      0.64 o 
  -4   6   3       12.32       10.03      0.91 o 
  -3   6   3        0.95        1.46      0.64 o 
  -2   6   3       85.09       81.00      6.84 o 
  -1   6   3        2.85        3.41      0.45 o 
   0   6   3       22.15       20.07      1.19 o 
   1   6   3        1.13        0.73      0.64 o 
   2   6   3        0.09       -0.64      0.64 o 
   3   6   3       42.25       40.32      1.64 o 
   4   6   3        6.64        5.84      0.82 o 
   5   6   3        7.82        8.48      0.73 o 
 -10   0   4       10.35        4.11      1.19 o 
  -8   0   4       16.75       16.39      1.46 o 
  -6   0   4      366.54      420.69      3.51 o 
  -4   0   4     1166.19     1268.69     17.88 o 
  -2   0   4     1487.02     1247.34     18.15 o 
   0   0   4     1689.50     1586.52     10.03 o 
   2   0   4     4996.24     4767.58     26.27 o 
   4   0   4      454.03      462.61     10.67 o 
   6   0   4      207.45      258.58      4.56 o 
   8   0   4      148.40      148.37      8.16 o 
  10   0   4       43.38       39.50      2.83 o 
 -11   1   4       37.74       33.94      2.01 o 
 -10   1   4       69.23       69.71      3.56 o 
  -9   1   4       63.12       67.68      1.70 o 
  -8   1   4       27.26       26.09      1.07 o 
  -7   1   4      124.45      138.07      1.97 o 
  -6   1   4      158.82      168.37      2.03 o 
  -5   1   4       10.61       12.34      1.51 o 
  -4   1   4      286.38      292.68      9.65 o 
  -3   1   4      310.34      351.71      9.31 o 
  -2   1   4      504.04      473.87     13.23 o 
  -1   1   4      376.61      314.55      6.75 o 
   0   1   4      835.08      716.95      8.58 o 
   1   1   4     4088.57     3706.98     21.53 o 
   2   1   4       99.00       85.44      2.74 o 
   3   1   4     4132.99     3515.24    183.82 o 
   4   1   4      189.62      190.94      7.02 o 
   5   1   4       69.62       70.88      2.83 o 
   6   1   4      145.74      147.02      2.64 o 
   7   1   4        0.04        1.79      0.88 o 
   8   1   4       65.66       76.79      2.48 o 
   9   1   4        3.13        3.79      0.68 o 
  10   1   4        9.34       10.44      1.31 o 
  11   1   4       11.13       10.22      1.46 o 
 -10   2   4       77.87       86.57      2.83 o 
  -9   2   4      241.16      269.15     12.00 o 
  -8   2   4      249.97      270.93      6.80 o 
  -7   2   4      445.16      456.36      4.58 o 
  -6   2   4        5.22        8.35      0.51 o 
  -5   2   4        0.04        0.62      0.40 o 
  -4   2   4      830.23      846.58     18.34 o 
  -3   2   4      187.36      207.54      8.39 o 
  -2   2   4     1054.17     1089.61     17.97 o 
  -1   2   4      301.69      306.89      9.12 o 
   0   2   4        7.60       13.50      2.19 o 
   1   2   4        0.02        0.00      1.64 o 
   2   2   4     1492.88     1511.99     18.79 o 
   3   2   4       41.58       55.47      4.01 o 
   4   2   4     6579.75     6399.17     44.15 o 
   5   2   4     1054.22     1010.86      8.95 o 
   6   2   4      975.71     1013.63     12.22 o 
   7   2   4      765.96      774.32      7.53 o 
   8   2   4       53.14       59.33      1.63 o 
   9   2   4       14.91        9.86      1.40 o 
  10   2   4        0.19       -0.17      0.78 o 
 -10   3   4        1.56        2.55      0.55 o 
  -9   3   4       28.50       37.49      3.28 o 
  -8   3   4      257.03      287.27     10.40 o 
  -7   3   4        0.00        0.63      0.66 o 
  -6   3   4     1249.16     1386.16      7.13 o 
  -5   3   4        0.17        0.59      1.00 o 
  -4   3   4      275.10      299.52      8.33 o 
  -3   3   4      182.11      182.06      2.12 o 
  -2   3   4        0.13        1.55      3.92 o 
  -1   3   4       49.39       53.00      6.39 o 
   0   3   4       87.05       83.11      6.75 o 
   1   3   4      511.98      496.00     15.33 o 
   2   3   4       28.58       32.84      4.56 o 
   3   3   4        2.48        0.76      0.33 o 
   4   3   4        7.32        6.11      1.08 o 
   5   3   4       53.95       59.80      1.97 o 
   6   3   4        0.68       -0.06      0.58 o 
   7   3   4       28.56       26.13      1.12 o 
   8   3   4        3.87        3.00      0.75 o 
   9   3   4       52.86       49.90      3.19 o 
  10   3   4        8.94        5.66      0.64 o 
  -9   4   4        1.32        0.09      0.55 o 
  -8   4   4        0.30        0.91      0.64 o 
  -7   4   4        0.84        3.26      0.77 o 
  -6   4   4        1.82        2.96      0.68 o 
  -5   4   4        4.12        8.56      1.32 o 
  -4   4   4       94.02       86.14      1.88 o 
  -3   4   4       15.58       14.85      0.87 o 
  -2   4   4       50.40       58.47      1.38 o 
  -1   4   4        0.42        1.21      0.64 o 
   0   4   4       13.67       10.06      0.62 o 
   1   4   4       20.96       21.54      3.51 o 
   2   4   4      146.07      139.35      1.76 o 
   3   4   4        2.23        3.40      0.52 o 
   4   4   4       10.94       15.67      0.82 o 
   5   4   4       30.15       24.59      2.01 o 
   6   4   4        0.07        0.34      0.60 o 
   7   4   4       21.61       15.51      1.05 o 
   8   4   4        0.00        1.82      0.73 o 
   9   4   4        1.59        1.73      0.55 o 
  -7   5   4        5.92        7.75      0.82 o 
  -6   5   4        5.81        6.08      0.54 o 
  -5   5   4       12.92       12.88      1.41 o 
  -4   5   4        8.27        8.10      0.86 o 
  -3   5   4        0.06       -0.07      0.59 o 
  -2   5   4      135.01      136.84      2.38 o 
  -1   5   4        4.71        2.42      0.96 o 
   0   5   4       29.39       25.07      1.78 o 
   1   5   4       86.00       84.84      2.46 o 
   2   5   4        9.61       12.73      0.84 o 
   3   5   4       45.25       52.36      2.10 o 
   4   5   4       48.21       53.28      2.01 o 
   5   5   4       48.87       49.44      1.92 o 
   6   5   4       15.47       15.42      1.09 o 
   7   5   4        2.70        0.91      0.39 o 
  -4   6   4        0.09        0.36      0.55 o 
  -3   6   4       58.00       64.61      4.70 o 
  -2   6   4        0.29       -0.13      0.42 o 
  -1   6   4        5.72        7.75      0.82 o 
   0   6   4       12.19       12.22      1.00 o 
   1   6   4       10.33        9.94      1.00 o 
   2   6   4       36.38       36.67      1.55 o 
   3   6   4       19.26       22.35      1.28 o 
   4   6   4       19.08       18.52      1.09 o 
   5   6   4       38.48       35.40      1.19 o 
 -11   0   5      115.97      126.90      3.38 o 
  -9   0   5       29.88       29.10      2.10 o 
  -7   0   5      369.76      404.98      3.96 o 
  -5   0   5      498.68      409.15     10.49 o 
  -3   0   5      645.13      608.57     14.05 o 
  -1   0   5      424.76      378.77     12.18 o 
   1   0   5     6754.55     6217.81     27.46 o 
   3   0   5       50.55       58.02      3.56 o 
   5   0   5      570.76      560.75     23.58 o 
   7   0   5      833.23      806.56      7.89 o 
   9   0   5       98.08      101.90      4.56 o 
  11   0   5       33.96       35.67      2.10 o 
 -11   1   5       85.39       82.92      2.74 o 
 -10   1   5        0.20       -0.26      0.87 o 
  -9   1   5      316.95      333.16      3.47 o 
  -8   1   5       15.55       12.86      0.84 o 
  -7   1   5      376.64      381.62      3.14 o 
  -6   1   5       37.80       37.39      0.91 o 
  -5   1   5        5.06        9.29      2.28 o 
  -4   1   5      201.27      256.06      8.30 o 
  -3   1   5     1375.46     1357.99     46.39 o 
  -2   1   5     1219.92     1275.53     16.42 o 
  -1   1   5      237.86      278.51      7.12 o 
   0   1   5      191.86      217.39      5.38 o 
   1   1   5       65.07       43.70      1.92 o 
   2   1   5     1864.32     1764.31     11.25 o 
   3   1   5        7.46        2.95      0.80 o 
   4   1   5       31.01       31.38      3.19 o 
   5   1   5       34.97       21.73      0.98 o 
   6   1   5      446.24      451.00      6.32 o 
   7   1   5       46.00       51.45      1.29 o 
   8   1   5       46.67       48.58      2.05 o 
   9   1   5       23.23       26.75      2.55 o 
  10   1   5       16.69       17.35      1.44 o 
 -10   2   5        0.02        0.75      0.62 o 
  -9   2   5        1.24        1.11      0.77 o 
  -8   2   5      150.33      149.53      3.19 o 
  -7   2   5       79.25       80.83      4.52 o 
  -6   2   5       69.32       64.59      1.34 o 
  -5   2   5        0.79        0.24      0.35 o 
  -4   2   5       30.83       36.28      1.22 o 
  -3   2   5      186.92      218.03      8.76 o 
  -2   2   5      765.81      739.30     15.05 o 
  -1   2   5      700.09      707.83     14.14 o 
   0   2   5       33.78       31.75      3.28 o 
   1   2   5      205.59      227.61      7.39 o 
   2   2   5     1812.75     1794.15     20.34 o 
   3   2   5      386.50      398.75      9.67 o 
   4   2   5     2091.77     1932.36     25.18 o 
   5   2   5      769.79      810.61      4.85 o 
   6   2   5      105.97      118.76      2.60 o 
   7   2   5       93.11       94.58      2.87 o 
   8   2   5       37.42       33.53      1.33 o 
   9   2   5        0.51        1.11      0.61 o 
  10   2   5        3.87        2.76      0.59 o 
 -10   3   5        0.29        1.73      0.55 o 
  -9   3   5       26.04       37.43      3.01 o 
  -8   3   5       32.63       47.42      1.61 o 
  -7   3   5       45.96       55.93      1.35 o 
  -6   3   5      139.44      161.81      2.83 o 
  -5   3   5      223.50      236.79      2.84 o 
  -4   3   5      225.52      233.25      4.42 o 
  -3   3   5        4.22        4.51      0.52 o 
  -2   3   5      199.40      182.73     10.40 o 
  -1   3   5      219.24      193.95      9.94 o 
   0   3   5       36.94       38.95      4.83 o 
   1   3   5     1002.80      885.08     20.16 o 
   2   3   5       17.72       17.52      3.65 o 
   3   3   5       38.21       38.62      0.98 o 
   4   3   5       14.40       16.89      0.69 o 
   5   3   5       71.44       81.39      2.11 o 
   6   3   5       15.24       19.60      1.63 o 
   7   3   5      232.64      217.88      4.42 o 
   8   3   5        7.28        9.29      0.87 o 
   9   3   5        0.17        0.73      0.61 o 
  -9   4   5       35.84       34.67      1.28 o 
  -8   4   5        2.78        3.56      0.73 o 
  -7   4   5      129.70      131.06      3.60 o 
  -6   4   5        1.23        2.10      0.62 o 
  -5   4   5       10.44       13.51      0.94 o 
  -4   4   5        6.49        2.75      0.68 o 
  -3   4   5       43.51       44.30      1.29 o 
  -2   4   5        0.09        0.33      0.49 o 
  -1   4   5      236.29      227.81      2.42 o 
   0   4   5       34.14       44.54      1.76 o 
   1   4   5       61.50       63.83      7.48 o 
   2   4   5      210.94      238.53      3.00 o 
   3   4   5       24.79       21.60      0.86 o 
   4   4   5       25.54       45.72      1.24 o 
   5   4   5      145.33      156.92      2.78 o 
   6   4   5      252.86      219.48      3.23 o 
   7   4   5       28.40       23.96      1.13 o 
   8   4   5      233.92      218.85      3.74 o 
  -7   5   5        0.00       -0.46      0.64 o 
  -6   5   5       14.04       18.46      0.75 o 
  -5   5   5       18.90       24.56      1.11 o 
  -4   5   5       37.69       34.25      1.33 o 
  -3   5   5        9.81        8.81      1.23 o 
  -2   5   5      106.89       98.21      1.96 o 
  -1   5   5       40.82       33.46      1.16 o 
   0   5   5       18.04       14.78      1.46 o 
   1   5   5       10.86       10.67      1.09 o 
   2   5   5       15.82       17.41      0.90 o 
   3   5   5        7.81       10.69      0.73 o 
   4   5   5        0.12       -0.18      0.64 o 
   5   5   5        2.43        1.46      0.73 o 
   6   5   5       13.39       15.78      1.00 o 
   7   5   5        0.18        0.73      0.55 o 
  -4   6   5       76.98       57.38      1.55 o 
  -3   6   5        6.85        4.95      0.48 o 
  -2   6   5       60.40       53.22      2.14 o 
  -1   6   5        0.10        0.27      0.55 o 
   0   6   5        0.03        0.46      0.64 o 
   1   6   5        3.73        3.74      0.73 o 
   2   6   5        1.38        0.91      0.73 o 
   3   6   5        0.78        1.00      0.64 o 
   4   6   5       21.75       19.43      1.09 o 
   5   6   5       45.32       54.55      1.46 o 
 -10   0   6        2.46        4.56      1.19 o 
  -8   0   6       60.36       63.13      2.55 o 
  -6   0   6        4.84        4.01      0.62 o 
  -4   0   6        2.57        5.29      2.46 o 
  -2   0   6      657.10      635.12     15.23 o 
   0   0   6      854.59      779.35      8.76 o 
   2   0   6      485.63      447.92      9.21 o 
   4   0   6      131.41      139.12      6.39 o 
   6   0   6      371.76      345.22      6.48 o 
   8   0   6       92.01       93.51      4.47 o 
  10   0   6        3.58        2.83      1.55 o 
 -11   1   6        3.28        2.19      1.09 o 
 -10   1   6        6.79        4.59      0.90 o 
  -9   1   6       69.78       67.01      1.63 o 
  -8   1   6        2.98        6.32      0.71 o 
  -7   1   6        0.11        0.05      0.45 o 
  -6   1   6      356.26      395.50      3.08 o 
  -5   1   6      143.73      120.85      4.34 o 
  -4   1   6      167.64      185.94      4.56 o 
  -3   1   6       13.87       11.62      1.51 o 
  -2   1   6      156.01      142.77      6.11 o 
  -1   1   6      429.78      364.18      8.67 o 
   0   1   6       87.01       78.09      3.65 o 
   1   1   6     1764.29     1618.95     29.10 o 
   2   1   6        9.98       10.40      1.64 o 
   3   1   6        0.03        0.17      1.03 o 
   4   1   6      546.96      589.96     13.50 o 
   5   1   6      773.81      699.44     13.78 o 
   6   1   6       22.99       26.70      1.37 o 
   7   1   6        0.16        0.36      0.59 o 
   8   1   6        3.88        7.11      0.84 o 
   9   1   6       46.99       46.01      2.78 o 
  10   1   6       13.58       17.55      2.14 o 
 -10   2   6       45.86       32.02      2.01 o 
  -9   2   6        3.42        2.79      0.77 o 
  -8   2   6      322.04      334.21      4.02 o 
  -7   2   6       51.28       47.47      5.06 o 
  -6   2   6       34.24       38.03      0.98 o 
  -5   2   6      183.59      173.03      2.35 o 
  -4   2   6     1509.41     1663.62     21.30 o 
  -3   2   6       70.97       84.93      5.84 o 
  -2   2   6     1407.62     1533.42     22.53 o 
  -1   2   6      443.41      499.74     12.41 o 
   0   2   6      167.02      158.19      6.66 o 
   1   2   6       16.04       32.57      3.10 o 
   2   2   6      348.54      313.18      8.67 o 
   3   2   6     1857.41     1895.93     33.89 o 
   4   2   6        6.29        0.09      2.28 o 
   5   2   6     1007.26      961.40      4.27 o 
   6   2   6        0.39        3.37      1.29 o 
   7   2   6       89.42       88.08      3.97 o 
   8   2   6        4.41        3.48      0.99 o 
   9   2   6        4.89        2.97      0.68 o 
  10   2   6        2.79        5.38      1.55 o 
  -9   3   6       20.01       17.71      2.42 o 
  -8   3   6        0.68        0.70      1.05 o 
  -7   3   6      458.95      467.97      4.31 o 
  -6   3   6        1.45        2.12      0.44 o 
  -5   3   6      623.19      616.38      5.39 o 
  -4   3   6      128.64      129.46      3.92 o 
  -3   3   6       67.88       52.30      1.16 o 
  -2   3   6       15.77       15.07      0.80 o 
  -1   3   6      272.81      235.82     11.22 o 
   0   3   6        3.94        6.75      3.10 o 
   1   3   6        0.67       -0.91      3.47 o 
   2   3   6      211.23      215.75     10.31 o 
   3   3   6      215.63      257.91      4.33 o 
   4   3   6       12.90       24.21      1.23 o 
   5   3   6      133.90      140.76      2.14 o 
   6   3   6     1233.34     1307.84      7.29 o 
   7   3   6      360.54      337.09      3.75 o 
   8   3   6      293.28      278.05      5.88 o 
   9   3   6      233.80      184.15     34.67 o 
  -9   4   6       23.86       16.24      0.91 o 
  -8   4   6        1.99        1.40      1.00 o 
  -7   4   6        2.98        5.40      0.74 o 
  -6   4   6      101.44      105.99      1.75 o 
  -5   4   6       23.46       29.23      1.25 o 
  -4   4   6      436.58      487.01      4.20 o 
  -3   4   6        1.39        2.34      1.11 o 
  -2   4   6      175.20      186.52      2.31 o 
  -1   4   6       10.82        9.94      0.61 o 
   0   4   6      258.45      246.99      5.52 o 
   1   4   6        0.70        0.45      1.60 o 
   2   4   6       74.05       82.25      1.58 o 
   3   4   6       46.79       41.50      1.11 o 
   4   4   6      102.66      101.04      1.88 o 
   5   4   6        0.02       -0.17      0.61 o 
   6   4   6       16.94       14.14      0.98 o 
   7   4   6       29.49       29.10      1.82 o 
   8   4   6        0.58       -0.09      0.64 o 
  -7   5   6        5.21        2.65      0.64 o 
  -6   5   6        2.67        3.93      0.68 o 
  -5   5   6        7.92        4.47      0.56 o 
  -4   5   6       17.47       18.18      1.05 o 
  -3   5   6       33.15       35.72      1.28 o 
  -2   5   6      125.87      119.02      2.09 o 
  -1   5   6       76.36       83.79      1.72 o 
   0   5   6       13.57       12.41      1.37 o 
   1   5   6        8.43        9.08      2.24 o 
   2   5   6        0.42        0.41      0.52 o 
   3   5   6       39.11       37.77      1.29 o 
   4   5   6       21.22       17.43      1.96 o 
   5   5   6        2.11       -0.02      0.91 o 
   6   5   6       32.41       31.29      1.37 o 
   7   5   6        3.35        1.64      0.55 o 
  -4   6   6      207.24      191.12      2.65 o 
  -3   6   6       24.39       25.45      3.06 o 
  -2   6   6      175.00      203.71      3.19 o 
  -1   6   6       51.29       60.48      1.92 o 
   0   6   6        0.33        0.55      0.55 o 
   1   6   6        2.91        1.92      0.73 o 
   2   6   6       10.34       11.40      1.00 o 
   3   6   6        1.63       -0.46      0.73 o 
   4   6   6       51.20       57.66      1.64 o 
   5   6   6        7.19        3.92      0.55 o 
 -11   0   7        0.14       -0.18      1.09 o 
  -9   0   7       52.88       52.09      2.55 o 
  -7   0   7      783.55      793.29      6.75 o 
  -5   0   7     4090.22     4331.34     39.59 o 
  -3   0   7      669.27      647.43     16.69 o 
  -1   0   7     5933.06     5779.39     40.36 o 
   1   0   7       32.62       27.37      2.19 o 
   3   0   7      399.35      352.04      9.58 o 
   5   0   7       94.29       79.88      6.43 o 
   7   0   7       38.11       29.74      2.65 o 
   9   0   7      192.88      209.82      6.48 o 
 -11   1   7        3.28        2.74      1.00 o 
 -10   1   7       27.68       31.04      1.55 o 
  -9   1   7       71.72       80.26      1.70 o 
  -8   1   7       13.68       12.68      0.90 o 
  -7   1   7      105.38      108.30      1.66 o 
  -6   1   7      233.48      251.51      2.61 o 
  -5   1   7      151.30      173.74      7.48 o 
  -4   1   7     1367.83     1525.52     51.41 o 
  -3   1   7      245.42      218.94      8.21 o 
  -2   1   7     2328.81     2360.03     25.63 o 
  -1   1   7     1374.96     1282.00     17.61 o 
   0   1   7     1491.57     1344.13     16.15 o 
   1   1   7       61.46       56.36      5.06 o 
   2   1   7      111.82       85.39      4.47 o 
   3   1   7      370.68      374.59      6.29 o 
   4   1   7      219.22      208.82      8.48 o 
   5   1   7      217.90      226.50      6.39 o 
   6   1   7        0.02       -0.07      0.60 o 
   7   1   7       30.44       28.54      1.02 o 
   8   1   7      113.15      109.92      5.40 o 
   9   1   7       43.90       43.32      3.97 o 
  10   1   7        4.69        4.25      1.18 o 
 -10   2   7        2.15        1.28      1.00 o 
  -9   2   7       48.20       44.99      1.54 o 
  -8   2   7       18.24       15.21      1.32 o 
  -7   2   7      124.97      116.29      1.72 o 
  -6   2   7        0.39        1.23      0.40 o 
  -5   2   7       75.76       73.62      1.07 o 
  -4   2   7      133.91      169.60      3.33 o 
  -3   2   7      378.67      389.26     12.50 o 
  -2   2   7     1589.11     1754.83     25.18 o 
  -1   2   7       53.74       87.30      5.66 o 
   0   2   7       25.42       27.82      3.28 o 
   1   2   7        0.44       -0.18      1.82 o 
   2   2   7        8.11        9.94      2.10 o 
   3   2   7      388.21      322.37      6.72 o 
   4   2   7      204.67      202.19      5.12 o 
   5   2   7       10.53       10.12      1.00 o 
   6   2   7       28.13       36.26      1.34 o 
   7   2   7       17.43       18.98      1.06 o 
   8   2   7        5.90        6.57      0.80 o 
   9   2   7       13.96       12.38      1.06 o 
  10   2   7        0.39        3.47      1.64 o 
  -9   3   7       10.92       16.89      2.28 o 
  -8   3   7        0.02        1.30      0.72 o 
  -7   3   7       46.77       64.95      1.37 o 
  -6   3   7       29.17       25.05      0.78 o 
  -5   3   7      593.44      635.67     12.90 o 
  -4   3   7       93.39       96.25      1.70 o 
  -3   3   7      207.84      254.62      4.61 o 
  -2   3   7      102.24      120.56      6.14 o 
  -1   3   7      122.30      148.15      9.03 o 
   0   3   7      187.08      219.40     10.58 o 
   1   3   7      211.75      227.52     10.58 o 
   2   3   7        0.06        0.74      0.54 o 
   3   3   7       14.85       12.47      0.61 o 
   4   3   7      314.72      365.00      4.11 o 
   5   3   7       48.65       55.85      1.24 o 
   6   3   7      598.20      652.70      8.37 o 
   7   3   7       93.21       95.93      2.87 o 
   8   3   7       15.93       14.83      0.94 o 
   9   3   7      144.39      122.96     14.87 o 
  -9   4   7        5.64        4.29      0.55 o 
  -8   4   7        6.24       11.89      7.66 o 
  -7   4   7        2.51        5.84      0.72 o 
  -6   4   7      216.99      269.70      2.70 o 
  -5   4   7        0.57        0.36      0.62 o 
  -4   4   7     1119.75     1162.11      6.53 o 
  -3   4   7      128.01      135.01      3.18 o 
  -2   4   7       60.57       66.02      1.94 o 
  -1   4   7       13.81       13.34      2.01 o 
   0   4   7      288.39      260.55      5.43 o 
   1   4   7       10.76       11.83      0.99 o 
   2   4   7      151.61      146.43      4.33 o 
   3   4   7       11.85       16.02      0.80 o 
   4   4   7        0.48        1.48      0.97 o 
   5   4   7        1.13        0.39      0.51 o 
   6   4   7       18.40       17.39      1.05 o 
   7   4   7       23.71       24.42      1.05 o 
   8   4   7        0.92        1.28      0.64 o 
  -6   5   7       39.88       37.95      2.01 o 
  -5   5   7        4.12        3.23      0.56 o 
  -4   5   7       23.54       19.58      1.05 o 
  -3   5   7       46.82       42.91      1.37 o 
  -2   5   7      223.45      207.54      2.68 o 
  -1   5   7        7.16        8.30      1.37 o 
   0   5   7       69.97       65.96      2.55 o 
   1   5   7       53.77       61.68      1.41 o 
   2   5   7        0.78        1.78      0.58 o 
   3   5   7        3.41        1.51      0.59 o 
   4   5   7       12.15       14.89      0.95 o 
   5   5   7        3.64        3.09      0.78 o 
   6   5   7       15.67       18.61      1.00 o 
   7   5   7       62.00       47.80      1.55 o 
  -4   6   7        0.28        0.82      0.55 o 
  -3   6   7      210.76      252.97      3.28 o 
  -2   6   7       30.86       31.02      1.37 o 
  -1   6   7        8.58        7.66      0.82 o 
   0   6   7        3.80        3.01      0.73 o 
   1   6   7        1.02        0.82      0.64 o 
   2   6   7       11.05       11.40      1.00 o 
   3   6   7        3.46        2.28      0.64 o 
   4   6   7       11.91        8.03      0.73 o 
 -10   0   8       16.71       18.15      1.64 o 
  -8   0   8        0.00       -0.18      0.91 o 
  -6   0   8      149.26      189.09      3.88 o 
  -4   0   8     1765.95     1893.31     29.10 o 
  -2   0   8      759.31      612.86     17.24 o 
   0   0   8     3397.25     3170.66     20.80 o 
   2   0   8     2356.71     2385.37     17.01 o 
   4   0   8       34.03       20.62      2.83 o 
   6   0   8       55.96       62.87      1.81 o 
   8   0   8        0.39       -0.09      1.73 o 
  10   0   8        6.22        6.48      1.64 o 
 -11   1   8        0.00       -0.27      1.00 o 
 -10   1   8       21.18       24.57      1.22 o 
  -9   1   8       26.51       25.44      1.78 o 
  -8   1   8       19.67       22.01      1.27 o 
  -7   1   8      161.09      165.41      2.03 o 
  -6   1   8        9.78       11.43      0.57 o 
  -5   1   8       91.10       87.01      3.38 o 
  -4   1   8      120.79       96.34      3.75 o 
  -3   1   8        2.92        1.46      2.19 o 
  -2   1   8     1106.82     1219.81     15.87 o 
  -1   1   8       32.94       34.23      2.74 o 
   0   1   8     2071.50     2015.18     13.65 o 
   1   1   8       16.46       15.48      1.31 o 
   2   1   8      311.72      263.22      6.71 o 
   3   1   8        3.75        4.41      1.78 o 
   4   1   8       25.24       16.54      1.30 o 
   5   1   8       41.58       31.65      1.55 o 
   6   1   8        0.45        1.49      1.00 o 
   7   1   8       10.73       13.23      1.10 o 
   8   1   8       75.22       71.85      3.00 o 
   9   1   8       23.36       27.32      1.83 o 
  10   1   8        1.89        1.31      1.32 o 
 -10   2   8        0.30       -0.91      1.00 o 
  -9   2   8       22.21       19.71      1.09 o 
  -8   2   8       19.57       14.01      1.96 o 
  -7   2   8       71.28       54.17      1.51 o 
  -6   2   8      144.06      130.91      2.14 o 
  -5   2   8        1.17        1.52      0.90 o 
  -4   2   8       41.17       47.20      1.50 o 
  -3   2   8      336.40      384.98     12.77 o 
  -2   2   8     1614.33     1757.87     53.14 o 
  -1   2   8      513.22      490.71     13.32 o 
   0   2   8      491.29      553.65     13.59 o 
   1   2   8        1.52        0.64      2.10 o 
   2   2   8      441.49      441.61     10.58 o 
   3   2   8      905.77      964.35     18.70 o 
   4   2   8      156.65      167.04      2.92 o 
   5   2   8      403.94      424.14      9.70 o 
   6   2   8      454.48      495.82      7.85 o 
   7   2   8        0.08        0.07      0.73 o 
   8   2   8        5.93        6.73      0.80 o 
   9   2   8       17.81       17.98      4.88 o 
  10   2   8        2.77        3.56      1.73 o 
  -9   3   8        0.18        0.36      0.50 o 
  -8   3   8       26.83       33.66      1.44 o 
  -7   3   8      222.59      195.73      3.32 o 
  -6   3   8      372.75      362.60      5.98 o 
  -5   3   8      272.53      277.82      4.68 o 
  -4   3   8      384.74      393.19      3.60 o 
  -3   3   8       77.10       71.48      3.33 o 
  -2   3   8       33.95       48.20      2.57 o 
  -1   3   8       13.19        9.58      3.65 o 
   0   3   8      235.04      253.97     11.49 o 
   1   3   8        3.46        5.75      3.28 o 
   2   3   8      526.82      557.44      8.35 o 
   3   3   8        0.72        0.40      0.42 o 
   4   3   8      176.82      185.28      2.02 o 
   5   3   8      253.80      254.04      4.29 o 
   6   3   8      181.23      182.46      2.08 o 
   7   3   8      201.17      216.66     13.96 o 
   8   3   8       10.46        9.83      0.86 o 
   9   3   8       28.49       16.50      1.23 o 
  -8   4   8        0.24       -0.52      1.14 o 
  -7   4   8        8.21        6.51      0.74 o 
  -6   4   8       17.59       19.69      1.05 o 
  -5   4   8      549.34      544.75      5.99 o 
  -4   4   8        0.29        0.27      0.59 o 
  -3   4   8      770.27      754.94      4.97 o 
  -2   4   8        8.86       13.15      2.14 o 
  -1   4   8        6.65        6.63      0.54 o 
   0   4   8      122.81      114.81      3.88 o 
   1   4   8       66.93       75.62      7.98 o 
   2   4   8       23.55       29.05      1.20 o 
   3   4   8        8.88        4.09      0.59 o 
   4   4   8        6.45        8.55      0.77 o 
   5   4   8        2.49        1.43      0.52 o 
   6   4   8       32.79       35.64      1.37 o 
   7   4   8        0.03        0.64      1.28 o 
   8   4   8      130.75      118.65      1.96 o 
  -7   5   8        1.84        0.46      0.82 o 
  -6   5   8        1.65        0.36      1.00 o 
  -5   5   8       42.07       46.43      2.37 o 
  -4   5   8       14.27       12.94      0.86 o 
  -3   5   8       98.28      109.12      4.38 o 
  -2   5   8        8.42        6.20      1.55 o 
  -1   5   8      207.17      217.76      4.56 o 
   0   5   8      174.42      158.28      3.74 o 
   1   5   8      385.12      429.00      3.63 o 
   2   5   8        0.58        1.19      0.58 o 
   3   5   8       18.12       14.39      0.78 o 
   4   5   8       23.41       25.17      1.16 o 
   5   5   8        0.00        0.98      1.37 o 
   6   5   8        0.13       -0.18      0.55 o 
   7   5   8        1.33        1.19      0.55 o 
  -4   6   8       60.42       68.33      1.55 o 
  -3   6   8      158.25      164.12      2.65 o 
  -2   6   8       11.83       12.59      0.91 o 
  -1   6   8       73.55       79.73      2.10 o 
   0   6   8       22.76       25.36      1.28 o 
   1   6   8        0.20       -0.09      0.55 o 
   2   6   8       20.63       18.79      1.19 o 
   3   6   8        2.73        3.19      0.64 o 
   4   6   8        4.10        4.11      0.55 o 
 -11   0   9        5.94        5.20      0.91 o 
  -9   0   9       96.29       92.96      3.10 o 
  -7   0   9        3.17        2.37      0.91 o 
  -5   0   9      666.88      653.18     17.70 o 
  -3   0   9       40.35       19.43      3.83 o 
  -1   0   9        0.30        2.26      0.95 o 
   1   0   9      647.13      693.50      9.66 o 
   3   0   9      903.89      884.17     16.69 o 
   5   0   9       48.71       37.67      2.05 o 
   7   0   9      215.81      202.52      6.20 o 
   9   0   9      125.51      147.51      5.47 o 
 -10   1   9       12.08       12.73      0.90 o 
  -9   1   9        5.47        6.98      0.79 o 
  -8   1   9       27.19       30.34      1.02 o 
  -7   1   9        0.38        0.21      0.40 o 
  -6   1   9      113.92      120.68      2.77 o 
  -5   1   9       99.68      117.66      2.24 o 
  -4   1   9      404.91      409.14      7.91 o 
  -3   1   9     2593.29     2666.18     31.56 o 
  -2   1   9      137.97      160.22      3.37 o 
  -1   1   9     1417.01     1555.94     14.78 o 
   0   1   9     2621.51     2736.26     29.24 o 
   1   1   9       12.86        6.80      1.46 o 
   2   1   9     1099.25      977.76     36.95 o 
   3   1   9        4.29        4.19      1.69 o 
   4   1   9        0.02       -0.68      0.90 o 
   5   1   9      609.38      519.41      8.65 o 
   6   1   9        0.07        0.55      0.88 o 
   7   1   9       36.60       36.01      1.70 o 
   8   1   9       56.40       53.55      2.19 o 
   9   1   9        0.66        0.13      1.32 o 
  10   1   9       82.31       86.61      5.34 o 
 -10   2   9        2.05       -0.18      1.00 o 
  -9   2   9        0.65        1.30      0.57 o 
  -8   2   9        0.00       -0.44      0.78 o 
  -7   2   9       81.23       89.51      1.50 o 
  -6   2   9       45.02       42.12      1.23 o 
  -5   2   9       55.42       51.56      2.62 o 
  -4   2   9        0.24        1.14      0.76 o 
  -3   2   9       21.57       16.17      2.15 o 
  -2   2   9     1350.54     1606.77     16.74 o 
  -1   2   9       52.22       66.64      3.38 o 
   0   2   9     1896.43     2251.47     28.83 o 
   1   2   9        0.06        4.01      2.19 o 
   2   2   9      273.81      309.39      7.05 o 
   3   2   9        6.12        2.65      2.46 o 
   4   2   9        1.26       -0.01      0.54 o 
   5   2   9      175.68      172.02      2.31 o 
   6   2   9        8.19        9.92      1.57 o 
   7   2   9       17.43       17.68      2.39 o 
   8   2   9        0.68        0.60      0.69 o 
   9   2   9        8.51        6.18      1.09 o 
  10   2   9       32.80       36.40      2.10 o 
  -9   3   9        9.20        7.68      2.01 o 
  -8   3   9       26.60       21.02      1.00 o 
  -7   3   9       97.14       86.94      2.13 o 
  -6   3   9       18.76       18.11      1.51 o 
  -5   3   9       90.64       83.73      1.55 o 
  -4   3   9      101.04       95.79      1.80 o 
  -3   3   9       61.09       57.21      2.11 o 
  -2   3   9      509.00      497.28     19.25 o 
  -1   3   9        2.73        6.02      3.83 o 
   0   3   9       14.57       25.91      4.20 o 
   1   3   9        0.01       -0.91      3.74 o 
   2   3   9      262.03      246.50      6.73 o 
   3   3   9      121.64      133.43      3.90 o 
   4   3   9      268.36      260.31      2.50 o 
   5   3   9      160.98      173.93      3.79 o 
   6   3   9       62.36       65.79      2.30 o 
   7   3   9      106.87      103.43      7.66 o 
   8   3   9        2.41        1.07      0.62 o 
   9   3   9       22.51       11.95      1.46 o 
  -8   4   9       16.40       19.99      1.73 o 
  -7   4   9        0.01        1.44      0.57 o 
  -6   4   9       53.46       72.21      1.69 o 
  -5   4   9       32.16       43.70      2.87 o 
  -4   4   9        0.39        1.37      0.59 o 
  -3   4   9      179.29      183.20      2.56 o 
  -2   4   9        0.69        0.71      1.00 o 
  -1   4   9        1.77        6.02      1.01 o 
   0   4   9       84.81       72.96      5.22 o 
   1   4   9       61.76       66.15      4.79 o 
   2   4   9        5.70        7.91      1.05 o 
   3   4   9       16.21       14.42      0.78 o 
   4   4   9        0.01        0.28      0.50 o 
   5   4   9       11.02        9.29      0.76 o 
   6   4   9       35.94       36.56      3.74 o 
   7   4   9        3.44        3.65      1.55 o 
   8   4   9      222.98      173.06     13.96 o 
  -7   5   9       19.71       13.96      1.09 o 
  -6   5   9        0.00        0.27      0.91 o 
  -5   5   9        0.98       -0.55      1.00 o 
  -4   5   9       78.55       97.05      2.55 o 
  -3   5   9       63.99       70.62      1.59 o 
  -2   5   9      512.08      556.85      7.21 o 
  -1   5   9      651.63      648.98      7.57 o 
   0   5   9       40.55       51.94      4.15 o 
   1   5   9      103.19      101.37      1.83 o 
   2   5   9        2.69        1.60      0.52 o 
   3   5   9        0.56        0.49      0.50 o 
   4   5   9        3.56        3.15      0.61 o 
   5   5   9        2.12        1.89      0.57 o 
   6   5   9        0.58        0.64      0.64 o 
  -4   6   9        8.32        7.12      0.64 o 
  -3   6   9       10.58       10.22      0.82 o 
  -2   6   9        9.82       10.58      0.82 o 
  -1   6   9       14.57       19.43      1.09 o 
   0   6   9        0.80        0.64      0.55 o 
   1   6   9        4.29        6.66      0.82 o 
   2   6   9        8.79        9.12      0.82 o 
   3   6   9        1.03        0.64      0.55 o 
   4   6   9        8.84        6.93      0.64 o 
 -10   0  10      110.33       99.71      2.92 o 
  -8   0  10       29.54       28.92      1.64 o 
  -6   0  10      250.32      242.94     10.40 o 
  -4   0  10       47.48       69.70      6.48 o 
  -2   0  10      760.51      829.07     22.26 o 
   0   0  10     5390.67     5570.41    134.88 o 
   2   0  10     1807.09     2020.61     57.56 o 
   4   0  10       65.42       55.25      2.25 o 
   6   0  10       21.86       20.06      1.59 o 
   8   0  10       69.42       77.36      4.29 o 
  10   0  10       19.97       26.46      2.19 o 
 -10   1  10        0.18        0.61      0.66 o 
  -9   1  10       55.73       55.46      1.61 o 
  -8   1  10       51.71       58.35      1.33 o 
  -7   1  10       12.70       12.90      0.65 o 
  -6   1  10        1.91        1.61      1.03 o 
  -5   1  10        0.06        0.05      0.58 o 
  -4   1  10        1.45        7.83      2.34 o 
  -3   1  10       71.69       70.34      5.75 o 
  -2   1  10       17.54       27.81      1.96 o 
  -1   1  10       18.04       40.19      2.21 o 
   0   1  10     4030.65     3947.55     36.67 o 
   1   1  10      640.21      704.11      9.14 o 
   2   1  10       55.59       51.46      2.09 o 
   3   1  10      303.51      319.02     11.04 o 
   4   1  10       17.08       22.50      0.97 o 
   5   1  10        0.00        0.07      0.57 o 
   6   1  10        3.60        2.22      0.93 o 
   7   1  10      102.39      108.68      2.85 o 
   8   1  10      127.14      144.09      3.89 o 
   9   1  10       50.44       55.96      3.28 o 
  10   1  10        0.00       -0.31      1.51 o 
 -10   2  10        0.49        0.82      0.91 o 
  -9   2  10        7.43        8.21      1.09 o 
  -8   2  10        3.87        3.13      0.70 o 
  -7   2  10        0.07       -0.05      0.44 o 
  -6   2  10      229.05      216.41      2.61 o 
  -5   2  10      165.34      155.76      7.58 o 
  -4   2  10      115.34      112.58      4.93 o 
  -3   2  10       87.29       84.29      3.36 o 
  -2   2  10       65.79       53.94      3.47 o 
  -1   2  10       27.40       17.00      2.33 o 
   0   2  10       16.73       13.14      2.65 o 
   1   2  10       14.55       13.75      1.75 o 
   2   2  10      154.60      169.07      5.44 o 
   3   2  10       20.07       21.45      1.50 o 
   4   2  10      457.71      478.60      5.34 o 
   5   2  10       18.69       19.78      1.02 o 
   6   2  10       17.13       15.82      0.88 o 
   7   2  10        4.11        4.34      0.78 o 
   8   2  10       44.37       43.77      7.98 o 
   9   2  10        0.25       -0.74      1.03 o 
  -9   3  10        5.76        2.37      1.19 o 
  -8   3  10       23.35       16.22      0.93 o 
  -7   3  10       35.85       28.94      1.13 o 
  -6   3  10       10.19        5.26      0.57 o 
  -5   3  10      147.59      124.69      2.58 o 
  -4   3  10      310.16      280.84      3.02 o 
  -3   3  10        7.85        9.85      0.96 o 
  -2   3  10       56.09       53.78      1.92 o 
  -1   3  10      495.13      474.64     39.87 o 
   0   3  10       45.16       45.07      5.66 o 
   1   3  10        0.00        2.10      4.01 o 
   2   3  10        0.59        0.36      0.57 o 
   3   3  10      352.93      373.66      3.35 o 
   4   3  10        1.29        1.30      0.49 o 
   5   3  10      175.77      191.79      2.20 o 
   6   3  10       32.24       33.61      1.90 o 
   7   3  10       14.57       12.72      1.58 o 
   8   3  10       41.07       33.86      1.41 o 
   9   3  10        8.29        3.01      1.09 o 
  -8   4  10        0.37        1.64      0.91 o 
  -7   4  10       13.97       26.24      1.87 o 
  -6   4  10        3.85        1.46      1.09 o 
  -5   4  10       33.05       26.00      1.73 o 
  -4   4  10      478.65      419.99     10.22 o 
  -3   4  10       34.85       30.50      1.11 o 
  -2   4  10      415.43      426.35      7.12 o 
  -1   4  10        6.34        4.92      0.91 o 
   0   4  10      609.47      600.81     12.18 o 
   1   4  10      270.08      286.78     31.52 o 
   2   4  10      531.66      555.67      7.62 o 
   3   4  10      440.64      458.39      4.16 o 
   4   4  10        1.00        0.63      0.50 o 
   5   4  10       13.33       10.06      0.75 o 
   6   4  10       67.99       64.53      2.51 o 
   7   4  10       42.71       35.03      2.28 o 
   8   4  10       15.73        7.64      1.78 o 
  -7   5  10        0.01       -0.46      0.73 o 
  -6   5  10       20.94       25.54      1.64 o 
  -5   5  10       21.37       14.78      1.46 o 
  -4   5  10      131.66      147.79      3.83 o 
  -3   5  10      773.69      771.50      8.39 o 
  -2   5  10      105.59      105.91      3.28 o 
  -1   5  10     1377.38     1331.27     10.49 o 
   0   5  10       62.94       64.77      1.92 o 
   1   5  10      320.74      349.29      3.32 o 
   2   5  10        7.10        8.26      0.71 o 
   3   5  10        8.85       11.06      0.77 o 
   4   5  10       28.23       26.45      1.16 o 
   5   5  10       17.37       16.81      0.84 o 
  -4   6  10        0.69        1.46      0.46 o 
  -3   6  10       16.04       21.44      1.00 o 
  -2   6  10       71.79       79.91      1.92 o 
  -1   6  10        2.19        3.83      0.64 o 
   0   6  10      140.54      153.81      2.74 o 
   1   6  10       13.09       14.23      1.00 o 
   2   6  10       25.46       29.28      1.28 o 
   3   6  10       47.36       45.52      1.37 o 
  -9   0  11       31.23       39.41      2.01 o 
  -7   0  11        6.32       10.76      1.00 o 
  -5   0  11       93.65      101.72      8.21 o 
  -3   0  11     1301.51     1333.91     29.37 o 
  -1   0  11        0.22        0.96      1.14 o 
   1   0  11      754.96      759.82     11.20 o 
   3   0  11      592.96      639.70      9.58 o 
   5   0  11       85.46       89.83      2.07 o 
   7   0  11      440.91      423.38      9.31 o 
   9   0  11       18.16       20.25      2.37 o 
 -10   1  11       31.86       34.50      2.05 o 
  -9   1  11        1.58        1.89      0.96 o 
  -8   1  11        0.15       -0.09      0.57 o 
  -7   1  11       21.98       17.96      0.66 o 
  -6   1  11      142.55      143.57      3.16 o 
  -5   1  11        0.24        0.83      0.91 o 
  -4   1  11       12.38       25.47      5.66 o 
  -3   1  11      764.48      700.09     19.16 o 
  -2   1  11      758.05      933.98     20.25 o 
  -1   1  11      105.16       92.20      5.70 o 
   0   1  11       19.24       13.34      1.47 o 
   1   1  11      271.87      383.28      7.14 o 
   2   1  11       49.38       77.00      5.20 o 
   3   1  11       59.22       59.29      1.83 o 
   4   1  11       22.55       19.18      0.95 o 
   5   1  11      223.83      235.30      4.37 o 
   6   1  11       38.57       38.57      1.97 o 
   7   1  11        0.01        1.69      1.01 o 
   8   1  11       14.72       13.07      1.22 o 
   9   1  11        1.80        2.11      1.32 o 
  10   1  11        0.14       -0.09      1.46 o 
 -10   2  11        1.22        3.56      1.00 o 
  -9   2  11        0.71        3.83      0.91 o 
  -8   2  11      153.88      157.84      2.52 o 
  -7   2  11       39.52       43.84      1.09 o 
  -6   2  11      279.21      261.55      2.87 o 
  -5   2  11       73.38       64.06      3.61 o 
  -4   2  11       67.45       82.86      4.10 o 
  -3   2  11      287.78      326.01      8.76 o 
  -2   2  11      734.11      777.39      9.73 o 
  -1   2  11      618.74      711.73     14.55 o 
   0   2  11     1534.12     1613.10     24.49 o 
   1   2  11       77.34       97.03      4.34 o 
   2   2  11      124.76      122.70      4.90 o 
   3   2  11       53.22       50.17      1.70 o 
   4   2  11      435.80      444.28      9.97 o 
   5   2  11       85.13       80.51      1.87 o 
   6   2  11      123.95      126.44      2.67 o 
   7   2  11        2.79        6.06      1.73 o 
   8   2  11        0.80        1.00      1.25 o 
   9   2  11        2.24        1.93      1.05 o 
  -8   3  11       26.55       36.34      1.69 o 
  -7   3  11        2.15        0.63      0.52 o 
  -6   3  11       65.12       71.34      1.29 o 
  -5   3  11        3.30        4.42      0.68 o 
  -4   3  11      196.83      205.09      3.74 o 
  -3   3  11      109.96      108.06      5.38 o 
  -2   3  11        1.81        0.97      0.90 o 
  -1   3  11       82.95       86.84     12.82 o 
   0   3  11      380.72      358.45     20.07 o 
   1   3  11       19.47       25.02      1.45 o 
   2   3  11      108.28      128.21      2.07 o 
   3   3  11       10.72       11.49      0.66 o 
   4   3  11       91.94      102.30      2.08 o 
   5   3  11       27.85       23.92      1.29 o 
   6   3  11        0.64        1.08      0.83 o 
   7   3  11      109.45      102.10      2.21 o 
   8   3  11        6.03        1.54      2.69 o 
   9   3  11        0.41       -1.09      1.09 o 
  -8   4  11        3.28        6.84      0.82 o 
  -7   4  11        6.90        4.56      0.91 o 
  -6   4  11        2.48        5.29      1.09 o 
  -5   4  11       22.20       25.00      1.73 o 
  -4   4  11        4.35        3.92      1.28 o 
  -3   4  11        3.93        2.59      1.35 o 
  -2   4  11        1.53        1.14      5.02 o 
  -1   4  11       16.17       11.56      3.83 o 
   0   4  11      100.08      116.41      2.42 o 
   1   4  11      369.93      339.53     18.45 o 
   2   4  11        0.80        4.11      0.92 o 
   3   4  11        7.64        7.45      0.66 o 
   4   4  11        1.95        1.12      0.53 o 
   5   4  11        1.09       -0.27      0.82 o 
   6   4  11        6.10        2.92      1.64 o 
   7   4  11       12.62        9.58      1.14 o 
   8   4  11       19.10       13.78      1.37 o 
  -6   5  11       30.12       36.40      1.73 o 
  -5   5  11        1.63       -0.46      1.00 o 
  -4   5  11       64.08       80.55      2.83 o 
  -3   5  11        4.96        7.21      1.28 o 
  -2   5  11        0.01        2.28      1.09 o 
  -1   5  11      143.30      152.53      3.65 o 
   0   5  11       17.32       15.78      1.09 o 
   1   5  11        2.54        2.24      0.96 o 
   2   5  11        0.41        0.59      0.45 o 
   3   5  11        0.99        1.75      0.50 o 
   4   5  11        0.27        0.29      0.48 o 
   5   5  11        4.79        4.05      0.58 o 
  -3   6  11       41.06       43.06      1.37 o 
  -2   6  11      104.40      128.08      2.37 o 
  -1   6  11       13.79       12.32      0.91 o 
   0   6  11      236.39      274.50      3.56 o 
   1   6  11      121.24      136.66      2.46 o 
   2   6  11        2.14        2.83      0.64 o 
   3   6  11      148.00      152.62      2.28 o 
 -10   0  12        4.61        6.48      0.91 o 
  -8   0  12        9.71       12.04      1.28 o 
  -6   0  12      185.46      175.36      8.80 o 
  -4   0  12        2.88        6.75      4.56 o 
  -2   0  12       10.24       31.29      5.20 o 
   0   0  12      570.85      632.33     10.26 o 
   2   0  12     6181.94     6663.63    184.05 o 
   4   0  12     1558.71     1399.82      7.57 o 
   6   0  12      216.55      171.68      3.74 o 
   8   0  12        0.01       -1.64      1.73 o 
  10   0  12       51.31       54.55      2.46 o 
 -10   1  12        3.01        1.82      1.14 o 
  -9   1  12        3.60        2.22      0.61 o 
  -8   1  12      101.30       84.05      3.15 o 
  -7   1  12        1.26        1.37      0.44 o 
  -6   1  12       36.03       36.06      1.80 o 
  -5   1  12      124.70      114.82      6.19 o 
  -4   1  12       87.31       68.17      6.13 o 
  -3   1  12     2029.33     2092.32     38.13 o 
  -2   1  12       16.10       13.78      3.74 o 
  -1   1  12     1030.21     1210.12     22.17 o 
   0   1  12      141.08      153.37      6.93 o 
   1   1  12        1.04        1.62      1.64 o 
   2   1  12      708.20      841.56     17.70 o 
   3   1  12       67.79       76.20      1.53 o 
   4   1  12      201.05      202.48      5.61 o 
   5   1  12       22.75       25.49      1.62 o 
   6   1  12       50.58       59.11      1.86 o 
   7   1  12        4.33        5.85      1.07 o 
   8   1  12        2.35        3.41      1.01 o 
   9   1  12       11.96       12.81      1.44 o 
 -10   2  12        0.32        1.09      1.00 o 
  -9   2  12        5.73       10.22      1.00 o 
  -8   2  12      148.12      123.76     13.50 o 
  -7   2  12       46.25       45.94      1.10 o 
  -6   2  12        2.46        2.45      0.68 o 
  -5   2  12        0.99        1.75      2.19 o 
  -4   2  12       22.36       21.40      1.50 o 
  -3   2  12        7.50        8.03      1.59 o 
  -2   2  12        0.19        0.88      0.86 o 
  -1   2  12       27.82       14.47      1.46 o 
   0   2  12        1.63        2.51      1.38 o 
   1   2  12      133.24      133.40      5.27 o 
   2   2  12      317.00      290.04      3.88 o 
   3   2  12       16.87       15.31      0.79 o 
   4   2  12       49.67       52.39      1.19 o 
   5   2  12       67.62       62.55      2.33 o 
   6   2  12       58.86       67.62      1.52 o 
   7   2  12        8.75        7.27      1.49 o 
   8   2  12       10.81        8.41      1.38 o 
   9   2  12        0.14       -0.75      1.37 o 
  -8   3  12        0.59        2.01      0.78 o 
  -7   3  12       99.62       96.57      1.56 o 
  -6   3  12       48.25       52.41      1.42 o 
  -5   3  12       28.65       29.51      3.23 o 
  -4   3  12        0.01       -1.05      1.19 o 
  -3   3  12        6.58        5.58      1.78 o 
  -2   3  12        6.54        8.55      7.16 o 
  -1   3  12       13.88       11.65      1.01 o 
   0   3  12      116.34      100.16      3.92 o 
   1   3  12       40.82       43.71      3.38 o 
   2   3  12      988.82      960.38     10.68 o 
   3   3  12      166.38      190.68      2.23 o 
   4   3  12      539.11      561.50      9.05 o 
   5   3  12      266.96      300.26      3.60 o 
   6   3  12        0.56        0.02      0.90 o 
   7   3  12        2.50        3.21      0.76 o 
   8   3  12        7.11        3.28      1.55 o 
  -8   4  12        0.76        0.36      0.82 o 
  -7   4  12        0.88        1.00      0.82 o 
  -6   4  12        1.34        3.56      1.00 o 
  -5   4  12       18.21       14.96      1.46 o 
  -4   4  12       47.99       38.41      2.10 o 
  -3   4  12       89.33       78.64      2.74 o 
  -2   4  12      456.10      403.88     15.05 o 
  -1   4  12      128.67      124.21     14.92 o 
   0   4  12      261.37      250.95     12.79 o 
   1   4  12     1269.61     1274.53     41.01 o 
   2   4  12      357.92      343.21      3.57 o 
   3   4  12      550.23      547.82      4.88 o 
   4   4  12       44.57       44.16      1.42 o 
   5   4  12        0.15       -0.41      0.81 o 
   6   4  12        8.07        5.38      1.73 o 
   7   4  12      130.11       68.57     36.67 o 
  -6   5  12        5.65        3.47      0.91 o 
  -5   5  12       14.58       25.18      1.64 o 
  -4   5  12        1.50        0.36      1.00 o 
  -3   5  12        8.41       17.79      1.55 o 
  -2   5  12      257.73      236.09      4.47 o 
  -1   5  12        0.42        2.37      0.61 o 
   0   5  12       70.48       81.37      2.19 o 
   1   5  12       46.46       43.20      1.23 o 
   2   5  12        0.50        0.14      0.45 o 
   3   5  12        0.41       -0.07      0.46 o 
   4   5  12        0.51        0.27      0.54 o 
   5   5  12       12.02       11.59      1.46 o 
  -3   6  12        1.12        1.28      0.46 o 
  -2   6  12       10.25       13.50      0.82 o 
  -1   6  12       58.77       53.73      1.55 o 
   0   6  12        5.52        5.93      0.64 o 
   1   6  12       43.08       39.04      1.37 o 
   2   6  12       12.35       16.06      0.91 o 
  -9   0  13        0.52        0.46      0.82 o 
  -7   0  13       26.72       26.73      1.55 o 
  -5   0  13       71.74       61.12      7.30 o 
  -3   0  13      133.92      116.22      9.31 o 
  -1   0  13      381.28      500.38     18.98 o 
   1   0  13      123.58      151.87      7.80 o 
   3   0  13      666.19      731.15      9.36 o 
   5   0  13      302.60      282.45      3.79 o 
   7   0  13       93.87      108.14     12.04 o 
   9   0  13        2.46        1.55      1.73 o 
 -10   1  13       18.79       21.69      1.09 o 
  -9   1  13        4.29        6.03      0.96 o 
  -8   1  13        0.17        0.52      0.55 o 
  -7   1  13       13.37       16.95      0.73 o 
  -6   1  13       40.86       34.41      2.65 o 
  -5   1  13       42.79       61.20      2.18 o 
  -4   1  13      118.49       94.65      2.81 o 
  -3   1  13       48.87       41.29      7.21 o 
  -2   1  13       52.95       62.40      5.84 o 
  -1   1  13      146.69      189.19     10.67 o 
   0   1  13        2.64        3.26      2.10 o 
   1   1  13      366.77      333.13     11.45 o 
   2   1  13     1251.40     1274.43     12.15 o 
   3   1  13       10.78       10.60      0.72 o 
   4   1  13      706.65      690.33     11.79 o 
   5   1  13       14.41       15.13      0.90 o 
   6   1  13       12.38       11.74      1.22 o 
   7   1  13      157.99      174.10      4.30 o 
   8   1  13       15.14       15.95      1.23 o 
   9   1  13        0.41        1.09      1.22 o 
  -9   2  13       99.27      117.68      2.83 o 
  -8   2  13      128.34      118.16     13.18 o 
  -7   2  13       60.96       67.47      1.28 o 
  -6   2  13      198.89      187.48      5.15 o 
  -5   2  13       90.58       98.48      3.67 o 
  -4   2  13        1.69        1.46      1.02 o 
  -3   2  13       78.57       84.23      2.44 o 
  -2   2  13      222.71      254.86      7.74 o 
  -1   2  13      691.86      726.52      9.36 o 
   0   2  13      340.00      392.44      6.92 o 
   1   2  13       73.76       70.41      1.94 o 
   2   2  13        0.01        0.99      0.76 o 
   3   2  13        6.59       11.22      0.73 o 
   4   2  13       29.14       27.35      0.96 o 
   5   2  13      103.71      112.04      1.90 o 
   6   2  13        1.42        1.25      0.72 o 
   7   2  13       80.13       83.84      8.48 o 
   8   2  13        0.50        1.04      1.41 o 
   9   2  13        6.20        3.31      0.96 o 
  -8   3  13       50.16       44.04      1.32 o 
  -7   3  13        0.00        0.37      0.64 o 
  -6   3  13        9.07        8.15      0.74 o 
  -5   3  13       76.20       82.31      2.01 o 
  -4   3  13        9.95       10.95      1.96 o 
  -3   3  13       32.21       31.64      1.96 o 
  -2   3  13      152.00      137.96     10.22 o 
  -1   3  13        2.14        3.88      0.89 o 
   0   3  13      131.76      134.25      2.50 o 
   1   3  13      676.75      657.19      7.02 o 
   2   3  13      411.18      451.70      7.15 o 
   3   3  13      575.57      575.51      3.90 o 
   4   3  13       95.99      103.98      2.54 o 
   5   3  13        1.70        3.55      1.27 o 
   6   3  13        0.03       -0.50      0.76 o 
   7   3  13        0.07        1.30      2.37 o 
   8   3  13        1.82        0.46      1.28 o 
  -8   4  13        1.09        2.65      0.82 o 
  -7   4  13        2.68        3.28      0.82 o 
  -6   4  13        3.34        9.76      1.28 o 
  -5   4  13        0.02        1.55      1.00 o 
  -4   4  13       69.76       84.66      2.92 o 
  -3   4  13        2.02        1.19      1.19 o 
  -2   4  13      181.22      185.19      3.83 o 
  -1   4  13      257.71      229.71      7.43 o 
   0   4  13        2.85        2.56      2.84 o 
   1   4  13       66.98       67.58      7.80 o 
   2   4  13      268.85      273.62      5.47 o 
   3   4  13       37.87       42.69      1.35 o 
   4   4  13      113.68      121.82      1.75 o 
   5   4  13       45.37       46.05      3.51 o 
   6   4  13       12.31        7.66      1.82 o 
   7   4  13       78.63       71.16      2.65 o 
  -6   5  13       29.60       39.77      1.73 o 
  -5   5  13        3.97        0.91      0.82 o 
  -4   5  13        4.82        9.85      1.28 o 
  -3   5  13        1.39        1.92      1.00 o 
  -2   5  13        3.42        1.55      1.00 o 
  -1   5  13       23.51       26.17      1.60 o 
   0   5  13        7.27       10.76      1.00 o 
   1   5  13      106.07      118.80      1.90 o 
   2   5  13       21.12       27.07      1.46 o 
   3   5  13       12.92       14.08      0.77 o 
   4   5  13       21.35       21.54      0.81 o 
   5   5  13       43.48       35.49      1.92 o 
  -3   6  13        7.54        8.30      0.64 o 
  -2   6  13        0.41       -0.46      0.46 o 
  -1   6  13       62.39       71.80      1.73 o 
   0   6  13        3.26        2.28      0.55 o 
   1   6  13      189.41      224.33      2.83 o 
   2   6  13        4.08        1.55      0.46 o 
 -10   0  14        0.40        1.46      0.82 o 
  -8   0  14       15.72       17.88      1.28 o 
  -6   0  14       15.49        6.34      2.96 o 
  -4   0  14      492.54      577.83     20.53 o 
  -2   0  14     1312.53     1253.82     30.93 o 
   0   0  14      170.65      188.64      5.82 o 
   2   0  14      132.22      115.98      2.31 o 
   4   0  14      132.07      163.52      5.97 o 
   6   0  14       43.20       43.21      4.15 o 
   8   0  14       20.74       24.72      2.55 o 
 -10   1  14        0.02        0.64      0.73 o 
  -9   1  14       14.70       15.07      0.84 o 
  -8   1  14        2.14        1.86      0.55 o 
  -7   1  14       68.53       59.99      1.21 o 
  -6   1  14      213.47      221.40      4.10 o 
  -5   1  14       24.83       27.68      1.95 o 
  -4   1  14        0.55        1.27      1.36 o 
  -3   1  14       92.64       77.27      5.60 o 
  -2   1  14       20.65       16.95      3.08 o 
  -1   1  14       71.86       78.52      3.62 o 
   0   1  14       16.54       13.50      1.94 o 
   1   1  14      163.24      167.61      4.24 o 
   2   1  14       94.59      106.91      2.54 o 
   3   1  14      117.39      120.34      1.31 o 
   4   1  14      992.23      960.94     12.49 o 
   5   1  14      178.03      168.11      2.22 o 
   6   1  14      160.60      149.03      2.96 o 
   7   1  14      177.06      183.37      3.22 o 
   8   1  14       18.36       14.07      1.16 o 
   9   1  14        1.61        2.51      1.16 o 
  -9   2  14      126.35      141.22      3.01 o 
  -8   2  14      122.59      102.52     12.82 o 
  -7   2  14      474.83      475.57      3.93 o 
  -6   2  14      296.28      260.63      4.56 o 
  -5   2  14      105.89      111.48      4.38 o 
  -4   2  14        3.69        4.60      1.32 o 
  -3   2  14        0.99        0.68      1.21 o 
  -2   2  14       93.87      105.91      2.74 o 
  -1   2  14      572.34      580.87     14.06 o 
   0   2  14        9.15        3.83      1.85 o 
   1   2  14       89.26      100.63      4.56 o 
   2   2  14        2.29        2.03      1.33 o 
   3   2  14        9.14       11.69      0.63 o 
   4   2  14       93.25       92.39      2.86 o 
   5   2  14       40.91       43.53      2.05 o 
   6   2  14      246.39      253.74      2.70 o 
   7   2  14      166.09      175.60     14.55 o 
   8   2  14       40.34       35.03      4.88 o 
  -8   3  14      132.16      126.27      1.80 o 
  -7   3  14        9.60        4.95      0.64 o 
  -6   3  14       14.59       14.83      0.88 o 
  -5   3  14       61.57       47.04      1.31 o 
  -4   3  14       63.67       65.22      4.61 o 
  -3   3  14       22.20       21.17      1.68 o 
  -2   3  14        0.03       -0.46      2.65 o 
  -1   3  14        6.00        4.51      2.51 o 
   0   3  14       17.53       11.02      1.22 o 
   1   3  14       42.94       37.74      2.06 o 
   2   3  14       69.55       56.17      1.65 o 
   3   3  14      784.64      780.85     18.25 o 
   4   3  14      668.73      655.50      5.42 o 
   5   3  14      409.69      407.89      3.96 o 
   6   3  14       47.63       47.72      2.19 o 
   7   3  14       25.83       15.13      9.44 o 
   8   3  14        7.19        5.75      1.28 o 
  -7   4  14        0.14       -0.36      0.73 o 
  -6   4  14        1.61        1.73      0.91 o 
  -5   4  14       58.74       58.02      2.28 o 
  -4   4  14       64.75       62.40      2.46 o 
  -3   4  14        1.22        1.82      1.19 o 
  -2   4  14        1.25        1.19      1.00 o 
  -1   4  14       36.77       39.41      1.82 o 
   0   4  14        3.00        3.38      0.82 o 
   1   4  14       98.64      100.26      2.65 o 
   2   4  14       11.76       12.06      0.79 o 
   3   4  14        0.16        1.19      0.47 o 
   4   4  14        5.97        5.83      0.93 o 
   5   4  14        5.90        2.29      0.87 o 
   6   4  14        1.02       -1.00      1.55 o 
   7   4  14        0.07        1.37      1.00 o 
  -6   5  14        6.48        9.85      0.91 o 
  -5   5  14       16.92       19.52      1.37 o 
  -4   5  14        0.20       -0.09      1.00 o 
  -3   5  14       24.95       16.79      1.37 o 
  -2   5  14        4.73        3.01      0.91 o 
  -1   5  14      150.50      151.52     15.74 o 
   0   5  14       60.04       63.77      1.92 o 
   1   5  14       51.23       55.25      1.73 o 
   2   5  14       24.25       21.68      0.87 o 
   3   5  14        0.11        0.57      0.48 o 
   4   5  14        1.10       -0.64      0.82 o 
   5   5  14        8.12        3.38      1.37 o 
  -2   6  14        3.75       10.86      0.73 o 
  -1   6  14        3.55        5.02      0.55 o 
   0   6  14      126.43      118.05      2.01 o 
   1   6  14        0.34        2.01      0.46 o 
  -9   0  15      165.29      148.43      3.10 o 
  -7   0  15      151.55      137.39      3.38 o 
  -5   0  15       17.47       29.92      5.20 o 
  -3   0  15      279.12      307.80     15.69 o 
  -1   0  15     1074.84     1003.13     28.10 o 
   1   0  15      429.95      499.11     17.95 o 
   3   0  15      132.23      125.59      2.43 o 
   5   0  15      124.27      114.00      4.20 o 
   7   0  15       18.10       19.23      2.51 o 
   9   0  15      117.83      129.45      4.01 o 
 -10   1  15       21.05       17.70      1.09 o 
  -9   1  15        1.69        0.65      0.55 o 
  -8   1  15       56.86       50.45      1.35 o 
  -7   1  15       39.33       43.53      1.07 o 
  -6   1  15       29.60       32.26      1.94 o 
  -5   1  15       86.79      100.37      5.21 o 
  -4   1  15      360.01      343.02      5.48 o 
  -3   1  15        0.86        2.54      7.30 o 
  -2   1  15      161.96      156.99     10.35 o 
  -1   1  15        0.75        2.43      3.19 o 
   0   1  15       45.51       39.41      9.44 o 
   1   1  15      304.91      336.79      5.02 o 
   2   1  15       12.24       14.50      0.72 o 
   3   1  15       35.04       29.27      0.74 o 
   4   1  15        1.20        3.33      0.75 o 
   5   1  15       87.10       95.44      1.76 o 
   6   1  15       26.91       25.53      2.02 o 
   7   1  15      239.90      244.32      4.88 o 
   8   1  15       15.19       15.84      1.69 o 
   9   1  15       59.41       69.88      3.10 o 
  -9   2  15       32.85       28.01      1.28 o 
  -8   2  15        0.82        1.60      0.55 o 
  -7   2  15        3.00        2.13      0.64 o 
  -6   2  15       88.85       87.03      2.83 o 
  -5   2  15        2.19        0.48      1.73 o 
  -4   2  15       21.06       30.09      2.91 o 
  -3   2  15       60.74       66.33      3.13 o 
  -2   2  15      134.28      131.97      4.29 o 
  -1   2  15      190.28      214.28      3.65 o 
   0   2  15       82.82       86.20      2.78 o 
   1   2  15      511.50      524.04     17.38 o 
   2   2  15        0.03        0.57      1.19 o 
   3   2  15       14.05       17.76      0.73 o 
   4   2  15      318.28      399.08      8.14 o 
   5   2  15       37.82       37.09      1.88 o 
   6   2  15      245.08      288.00      4.20 o 
   7   2  15        1.08        2.06      1.87 o 
   8   2  15       17.48       15.95      4.24 o 
  -8   3  15       24.97       26.37     13.78 o 
  -7   3  15        0.01       -0.28      0.61 o 
  -6   3  15       78.75       88.65      3.79 o 
  -5   3  15        3.02        4.46      0.68 o 
  -4   3  15       36.30       38.41      2.10 o 
  -3   3  15        0.79        2.39      1.25 o 
  -2   3  15        0.72        0.04      1.07 o 
  -1   3  15       23.04       24.07      1.51 o 
   0   3  15      251.89      232.24     19.25 o 
   1   3  15      670.25      569.02     22.21 o 
   2   3  15      104.56      102.48      2.11 o 
   3   3  15       99.36      100.30      3.28 o 
   4   3  15       15.29       13.70      1.73 o 
   5   3  15       16.53       19.34      1.03 o 
   6   3  15        4.87        2.10      1.46 o 
   7   3  15        2.69        2.74      1.64 o 
   8   3  15        3.27        2.65      1.00 o 
  -7   4  15       26.20       27.46      1.28 o 
  -6   4  15       26.39       20.89      1.37 o 
  -5   4  15       10.36       13.14      1.37 o 
  -4   4  15        7.76        4.65      1.28 o 
  -3   4  15       59.83       59.48      2.37 o 
  -2   4  15        5.29        6.11      1.19 o 
  -1   4  15       74.15       73.62      2.37 o 
   0   4  15       11.06       13.23      1.19 o 
   1   4  15       28.74       34.21      1.64 o 
   2   4  15       60.78       66.62      4.01 o 
   3   4  15        1.71        0.72      0.55 o 
   4   4  15       78.87       89.89      2.10 o 
   5   4  15       53.72       51.16      4.79 o 
   6   4  15        2.04       -0.09      1.37 o 
  -5   5  15       14.68        8.94      1.09 o 
  -4   5  15       31.75       48.17      1.92 o 
  -3   5  15        0.28        2.19      0.91 o 
  -2   5  15        7.54       15.78      1.37 o 
  -1   5  15        7.92       11.86      1.00 o 
   0   5  15        0.00        0.09      0.73 o 
   1   5  15        6.48        3.68      0.48 o 
   2   5  15        0.80        0.68      0.44 o 
   3   5  15        7.02       10.42      0.64 o 
   4   5  15       61.17       68.69      1.92 o 
  -8   0  16        6.60        4.65      0.82 o 
  -6   0  16        2.65        3.67      1.68 o 
  -4   0  16     1429.11     1507.79     34.85 o 
  -2   0  16      291.02      202.61     13.05 o 
   0   0  16       24.59       32.17      5.75 o 
   2   0  16       19.48       15.70      1.03 o 
   4   0  16        5.70        6.39      1.04 o 
   6   0  16       84.79       73.07      2.43 o 
   8   0  16        9.71        9.94      1.92 o 
  -9   1  16        4.86        6.42      0.61 o 
  -8   1  16       28.21       27.67      1.00 o 
  -7   1  16      274.84      321.58      3.35 o 
  -6   1  16       41.82       42.97      2.37 o 
  -5   1  16     1072.68     1130.40     10.28 o 
  -4   1  16      173.85      148.59      3.89 o 
  -3   1  16      274.77      274.43     10.74 o 
  -2   1  16      241.60      225.94      8.10 o 
  -1   1  16      143.99      148.21      3.02 o 
   0   1  16       61.15       66.32      4.26 o 
   1   1  16      232.00      207.41      5.02 o 
   2   1  16        3.61        3.65      0.68 o 
   3   1  16      130.12      151.15      2.37 o 
   4   1  16       15.31       13.66      1.03 o 
   5   1  16       66.52       68.85      1.83 o 
   6   1  16       52.89       44.34      1.77 o 
   7   1  16      108.20       97.59      2.29 o 
   8   1  16       80.36       84.64      2.52 o 
   9   1  16      123.96      132.00      3.74 o 
  -9   2  16        0.55        2.28      0.73 o 
  -8   2  16       57.31       60.44      6.84 o 
  -7   2  16        0.01        0.48      0.59 o 
  -6   2  16      451.21      504.03      6.29 o 
  -5   2  16        0.57       -2.07     15.37 o 
  -4   2  16       90.98       86.35      3.66 o 
  -3   2  16        0.01        1.48      1.92 o 
  -2   2  16       96.47      106.26      2.83 o 
  -1   2  16       70.45       71.80      2.26 o 
   0   2  16        0.59        0.33      0.76 o 
   1   2  16       22.01       20.58      1.27 o 
   2   2  16       17.32       12.50      1.01 o 
   3   2  16      273.22      262.86      3.85 o 
   4   2  16       61.48       53.74      2.33 o 
   5   2  16      712.10      735.78      5.69 o 
   6   2  16      782.15      829.36      5.95 o 
   7   2  16       99.59       99.13      9.03 o 
   8   2  16      229.89      202.69     26.32 o 
  -8   3  16        9.22        8.85      0.82 o 
  -7   3  16       48.12       48.04      1.21 o 
  -6   3  16       16.38       13.51      1.60 o 
  -5   3  16        0.38        1.46      1.28 o 
  -4   3  16      202.54      193.04      4.11 o 
  -3   3  16       32.24       39.79      2.07 o 
  -2   3  16        0.25        0.29      1.16 o 
  -1   3  16       21.38       20.27      4.11 o 
   0   3  16        1.08        0.36      7.30 o 
   1   3  16       39.08       37.07      4.63 o 
   2   3  16       10.53        8.67      0.92 o 
   3   3  16       22.71       25.70      1.40 o 
   4   3  16       12.20       11.91      1.05 o 
   5   3  16        0.12        1.45      0.74 o 
   6   3  16       47.72       45.80      2.65 o 
   7   3  16        9.96        6.57      1.55 o 
  -7   4  16        0.90        0.00      0.64 o 
  -6   4  16        1.25        1.55      0.82 o 
  -5   4  16       30.02       40.60      1.82 o 
  -4   4  16        2.97        4.74      1.28 o 
  -3   4  16        1.27        2.46      1.19 o 
  -2   4  16        6.28        6.57      1.19 o 
  -1   4  16       10.54       11.22      1.19 o 
   0   4  16        0.03       -0.09      0.73 o 
   1   4  16        2.42        3.01      0.91 o 
   2   4  16        5.18        6.81      0.62 o 
   3   4  16      100.51       99.69      4.01 o 
   4   4  16        1.60        2.38      0.80 o 
   5   4  16       20.77       20.33      3.33 o 
   6   4  16       16.48       12.68      1.64 o 
  -5   5  16        0.34        0.00      0.73 o 
  -4   5  16        3.46        4.38      0.91 o 
  -3   5  16       30.17       25.45      1.46 o 
  -2   5  16       19.38       14.53      2.24 o 
  -1   5  16        0.03        0.73      0.64 o 
   0   5  16       32.11       40.69      1.06 o 
   1   5  16        0.89        1.37      0.42 o 
   2   5  16        5.99        5.83      0.55 o 
   3   5  16        6.11        6.93      0.91 o 
  -9   0  17      167.61      165.67      3.01 o 
  -7   0  17       82.75       79.55      2.65 o 
  -5   0  17      286.71      324.86     15.60 o 
  -3   0  17       76.35       67.51      8.85 o 
  -1   0  17      324.35      290.03      4.77 o 
   1   0  17       36.75       54.19      1.96 o 
   3   0  17      312.72      307.03      9.12 o 
   5   0  17      220.58      206.67      5.98 o 
   7   0  17       10.37       12.74      1.31 o 
  -9   1  17       96.57      103.15      3.42 o 
  -8   1  17        5.21        5.87      0.62 o 
  -7   1  17      460.60      446.73      3.71 o 
  -6   1  17       16.07       17.33      1.92 o 
  -5   1  17      748.11      757.56     30.00 o 
  -4   1  17       56.38       50.13      3.38 o 
  -3   1  17       37.75       28.71      2.15 o 
  -2   1  17       34.48       35.22      4.30 o 
  -1   1  17      247.42      256.06      5.69 o 
   0   1  17      180.48      185.42      2.70 o 
   1   1  17       24.23       20.75      1.41 o 
   2   1  17      189.64      187.08      2.51 o 
   3   1  17        3.14        3.31      0.57 o 
   4   1  17       25.74       22.93      1.39 o 
   5   1  17        1.49        0.64      0.78 o 
   6   1  17       19.22       25.68      1.53 o 
   7   1  17        0.13        1.55      0.92 o 
   8   1  17       20.93       13.72      7.39 o 
  -9   2  17       11.45       13.50      0.82 o 
  -8   2  17        0.00        0.30      0.48 o 
  -7   2  17      100.16      109.35      1.87 o 
  -6   2  17        4.14        1.82      1.19 o 
  -5   2  17       52.75       63.86      2.83 o 
  -4   2  17        1.82        0.60      2.16 o 
  -3   2  17       11.53        7.50      1.51 o 
  -2   2  17        4.13       12.19      1.52 o 
  -1   2  17       55.57       50.21      2.27 o 
   0   2  17       41.82       37.77      1.29 o 
   1   2  17       20.94       21.22      1.19 o 
   2   2  17       38.96       44.80      2.47 o 
   3   2  17      281.12      283.22      2.49 o 
   4   2  17       18.82       23.40      0.90 o 
   5   2  17       70.51       69.99      2.10 o 
   6   2  17       21.47       22.50      3.33 o 
   7   2  17        6.95        6.55      1.16 o 
   8   2  17       10.45        8.76      1.37 o 
  -8   3  17       19.70       12.59      0.82 o 
  -7   3  17        3.38        0.32      0.58 o 
  -6   3  17       23.17       31.67      1.03 o 
  -5   3  17       90.28       96.70      2.92 o 
  -4   3  17      111.24       95.42      3.01 o 
  -3   3  17       16.34       17.97      1.64 o 
  -2   3  17      137.85      119.42      3.19 o 
  -1   3  17       30.51       26.90      1.61 o 
   0   3  17       52.53       41.05      7.12 o 
   1   3  17      164.36      172.61     13.00 o 
   2   3  17        7.26        7.66      0.75 o 
   3   3  17      324.71      371.72     24.31 o 
   4   3  17        1.48        1.35      0.76 o 
   5   3  17      149.53      150.96      3.51 o 
   6   3  17       46.82       53.09      2.74 o 
   7   3  17        5.84        4.20      1.28 o 
  -6   4  17       41.68       60.21      1.92 o 
  -5   4  17       22.30       24.08      1.46 o 
  -4   4  17      166.64      193.13      3.83 o 
  -3   4  17      108.50      107.46      2.92 o 
  -2   4  17      159.84      175.52      3.56 o 
  -1   4  17        0.03       -0.91      0.91 o 
   0   4  17        1.49        0.59      0.73 o 
   1   4  17       16.60       17.88      1.37 o 
   2   4  17        8.28       10.94      1.32 o 
   3   4  17       24.34       24.55      1.16 o 
   4   4  17       53.49       48.52      1.96 o 
   5   4  17       10.65       11.83      3.28 o 
   6   4  17        4.18        2.28      1.19 o 
  -4   5  17        0.91        1.09      0.73 o 
  -3   5  17        0.79        0.00      0.73 o 
  -2   5  17        3.12        1.17      0.68 o 
  -1   5  17       53.55       58.84      1.64 o 
   0   5  17        2.67        4.40      0.73 o 
   1   5  17       20.18       21.94      0.77 o 
   2   5  17        1.38        1.28      0.46 o 
   3   5  17        5.79        2.19      0.64 o 
  -8   0  18        0.80        0.18      0.64 o 
  -6   0  18      147.59      145.23      4.29 o 
  -4   0  18      440.78      467.63     19.70 o 
  -2   0  18     1074.47      934.46      8.60 o 
   0   0  18      308.95      306.88      4.97 o 
   2   0  18        8.16        6.93      1.55 o 
   4   0  18        8.51        7.24      1.82 o 
   6   0  18        1.53        1.34      1.19 o 
   8   0  18      226.44      234.82      5.38 o 
  -9   1  18        0.23       -0.64      0.64 o 
  -8   1  18        6.20        8.19      0.64 o 
  -7   1  18        1.59        1.94      0.43 o 
  -6   1  18      111.69      113.21      3.47 o 
  -5   1  18       25.01       27.37      2.46 o 
  -4   1  18      688.43      674.39     11.49 o 
  -3   1  18       87.98       70.62      3.85 o 
  -2   1  18       45.85       46.72      2.55 o 
  -1   1  18       32.51       23.75      1.47 o 
   0   1  18        1.43        1.34      1.46 o 
   1   1  18       28.70       22.60      1.58 o 
   2   1  18        0.63        2.64      0.87 o 
   3   1  18       22.88       33.20      1.78 o 
   4   1  18        4.92        4.91      0.78 o 
   5   1  18       28.05       24.60      1.10 o 
   6   1  18       11.30       15.71      1.30 o 
   7   1  18      197.96      188.51     14.96 o 
   8   1  18      113.65       85.17     56.79 o 
  -8   2  18       23.60       19.60      3.19 o 
  -7   2  18      126.97      138.74      2.00 o 
  -6   2  18      100.37      114.85      3.19 o 
  -5   2  18       96.83      109.56      3.38 o 
  -4   2  18       78.78       79.91      3.10 o 
  -3   2  18       11.59        8.74      1.59 o 
  -2   2  18       36.66       32.95      2.01 o 
  -1   2  18      149.44      149.26      7.62 o 
   0   2  18      141.06      151.78      2.60 o 
   1   2  18        1.92        0.37      1.51 o 
   2   2  18       76.73       74.70      4.65 o 
   3   2  18      219.86      228.80      2.51 o 
   4   2  18        2.89        3.82      0.65 o 
   5   2  18      259.03      283.31      3.02 o 
   6   2  18       27.53       24.53      2.10 o 
   7   2  18       39.16       37.13      2.10 o 
  -7   3  18        0.02        0.00      0.73 o 
  -6   3  18       21.13       20.28      0.83 o 
  -5   3  18       25.90       25.97      0.98 o 
  -4   3  18        6.01        5.66      1.19 o 
  -3   3  18      209.46      215.39      4.29 o 
  -2   3  18        5.47        3.92      1.09 o 
  -1   3  18       80.49       72.52      2.37 o 
   1   3  18       26.52       33.67      4.70 o 
   2   3  18       34.32       34.75      1.27 o 
   3   3  18        2.47        2.79      0.82 o 
   4   3  18        4.07        3.54      0.84 o 
   5   3  18        2.08        3.96      3.28 o 
   6   3  18        0.31        0.36      1.37 o 
   7   3  18        0.01        0.64      1.09 o 
  -6   4  18        2.87        1.92      0.73 o 
  -5   4  18        0.36        0.82      0.82 o 
  -4   4  18      123.60      117.50      2.92 o 
  -3   4  18        0.32        0.27      1.00 o 
  -2   4  18      135.09      117.77      2.92 o 
  -1   4  18        0.48        0.46      0.57 o 
   0   4  18        2.17        1.59      0.73 o 
   1   4  18        0.39        0.83      0.50 o 
   2   4  18       32.78       36.22      1.73 o 
   3   4  18      100.48      103.67      7.53 o 
   4   4  18        0.42        0.80      0.62 o 
   5   4  18        2.80        1.77      0.62 o 
  -4   5  18        1.01       -0.09      0.73 o 
  -3   5  18        1.17       -0.64      0.82 o 
  -2   5  18        3.32        0.97      0.48 o 
  -1   5  18        5.56        5.20      0.64 o 
   0   5  18        0.40        1.26      0.42 o 
   1   5  18        1.15        0.71      0.42 o 
   2   5  18       12.82       15.60      1.00 o 
   3   5  18        2.66        1.55      0.55 o 
  -9   0  19        3.26        2.01      0.64 o 
  -7   0  19      178.98      212.92      3.92 o 
  -5   0  19     1200.99     1144.62     12.04 o 
  -3   0  19     3015.97     2780.53    134.15 o 
  -1   0  19      814.83      782.36     33.53 o 
   1   0  19       63.73       67.78      2.74 o 
   3   0  19       80.88       82.10      3.10 o 
   5   0  19       99.56      105.12      2.83 o 
   7   0  19        9.74        4.21      4.15 o 
  -8   1  19        0.08        0.34      0.38 o 
  -7   1  19       55.93       51.53      1.60 o 
  -6   1  19       37.18       27.33      1.51 o 
  -5   1  19       31.40       37.59      2.65 o 
  -4   1  19       48.72       48.65      4.37 o 
  -3   1  19        3.48        3.06      1.71 o 
  -2   1  19      115.48      101.00      5.29 o 
  -1   1  19        4.20        3.52      1.13 o 
   0   1  19      228.74      215.62      3.35 o 
   1   1  19       50.78       58.90      1.87 o 
   2   1  19        3.32        3.19      1.42 o 
   3   1  19        1.68        0.40      0.86 o 
   4   1  19        3.46        3.70      0.93 o 
   5   1  19      229.94      220.65      2.98 o 
   6   1  19        2.91        4.78      1.51 o 
   7   1  19      196.94      189.18     14.05 o 
  -8   2  19       25.02       20.60      3.88 o 
  -7   2  19       34.40       35.03      1.03 o 
  -6   2  19        2.27        2.65      1.09 o 
  -5   2  19      162.36      135.47      3.65 o 
  -4   2  19        4.58        5.02      1.55 o 
  -3   2  19       73.15       67.14      2.92 o 
  -2   2  19      193.31      180.32      4.25 o 
  -1   2  19       15.34       14.16      1.97 o 
   0   2  19      223.74      181.40     10.78 o 
   1   2  19      155.67      144.64      6.84 o 
   2   2  19       22.10       22.87      1.33 o 
   3   2  19        0.17       -0.39      0.58 o 
   4   2  19        7.41        9.03      0.87 o 
   5   2  19        5.48        5.13      0.76 o 
   6   2  19        8.55       11.77      1.82 o 
   7   2  19       12.14       12.41      1.55 o 
  -7   3  19       58.08       56.29      1.64 o 
  -6   3  19        1.74        2.06      0.91 o 
  -5   3  19        0.85        1.42      0.64 o 
  -4   3  19        9.62       17.24      1.64 o 
  -3   3  19      140.30      137.30      3.47 o 
  -2   3  19       50.08       49.17      2.19 o 
  -1   3  19      202.06      185.01      3.56 o 
   0   3  19      163.38      163.66      4.47 o 
   1   3  19        3.03        3.49      1.00 o 
   2   3  19       11.18       13.64      0.85 o 
   3   3  19       71.43       80.10      3.60 o 
   4   3  19        0.81        0.32      0.68 o 
   5   3  19        0.33        1.13      0.91 o 
   6   3  19        2.47        2.83      1.28 o 
  -6   4  19        4.36        4.20      0.73 o 
  -5   4  19        0.13        0.82      0.73 o 
  -4   4  19       44.32       54.92      2.01 o 
  -3   4  19       37.48       36.76      1.73 o 
  -2   4  19        5.77        5.02      0.91 o 
  -1   4  19        1.23        0.15      0.61 o 
   0   4  19       10.76        8.76      0.78 o 
   1   4  19       32.74       39.23      1.73 o 
   2   4  19       19.06       19.34      1.37 o 
   3   4  19       45.84       49.52      3.28 o 
   4   4  19        8.39        8.78      0.79 o 
   5   4  19       14.67        8.67      1.37 o 
  -3   5  19       21.83        7.12      0.82 o 
  -2   5  19       13.57        6.48      0.55 o 
  -1   5  19        1.50        1.32      0.39 o 
   0   5  19       39.61       49.72      1.19 o 
   1   5  19        1.66        1.64      0.55 o 
   2   5  19        2.04        2.92      0.64 o 
  -8   0  20       65.87       68.69      1.82 o 
  -6   0  20       79.27       82.19      3.28 o 
  -4   0  20      369.73      355.05      5.29 o 
  -2   0  20     2500.30     2429.19     25.09 o 
   0   0  20      431.01      408.35     18.06 o 
   2   0  20       70.57       81.28      3.10 o 
   4   0  20        1.17        1.55      1.37 o 
   6   0  20        0.01        0.82      1.46 o 
  -8   1  20        0.04        0.17      0.35 o 
  -7   1  20       32.75       31.13      0.75 o 
  -6   1  20       11.99       14.78      1.32 o 
  -5   1  20      241.79      285.54      5.66 o 
  -4   1  20       44.59       61.76      3.19 o 
  -3   1  20     1098.72     1213.73     17.06 o 
  -2   1  20        1.90        2.08      0.92 o 
  -1   1  20     1014.72     1015.10     31.78 o 
   0   1  20      400.22      357.35      9.40 o 
   1   1  20       20.75       24.85      2.14 o 
   2   1  20      278.50      307.92     16.69 o 
   3   1  20        4.11        5.21      1.05 o 
   4   1  20       19.31       14.80      1.30 o 
   5   1  20       20.14       22.80      1.47 o 
   6   1  20        0.83        0.91      1.73 o 
   7   1  20       21.08       20.53      1.55 o 
  -8   2  20        3.88        0.69      0.46 o 
  -7   2  20        8.18        7.40      0.59 o 
  -6   2  20       11.09       18.15      1.46 o 
  -5   2  20        7.20        6.57      1.46 o 
  -4   2  20       35.21       43.51      2.37 o 
  -3   2  20        9.64        7.75      1.55 o 
  -2   2  20        0.86        0.91      1.28 o 
  -1   2  20       65.68       65.64      3.56 o 
   0   2  20      118.14      132.44      3.88 o 
   1   2  20       16.79       19.25      1.82 o 
   2   2  20       29.83       32.90      1.08 o 
   3   2  20       31.64       30.08      2.04 o 
   4   2  20       28.37       28.59      1.00 o 
   5   2  20       30.96       30.65      2.74 o 
   6   2  20        8.36       10.31      1.64 o 
   7   2  20       25.82       22.26      1.55 o 
  -7   3  20       17.23       17.79      0.91 o 
  -6   3  20        0.86       -0.36      0.73 o 
  -5   3  20        0.15        0.36      1.00 o 
  -4   3  20        3.23        2.46      1.09 o 
  -3   3  20        0.94        1.46      0.91 o 
  -2   3  20        1.47        0.36      1.00 o 
  -1   3  20        7.22        5.29      0.91 o 
   0   3  20        2.83        0.64      1.19 o 
   1   3  20       13.01       10.57      1.09 o 
   2   3  20        4.55        3.58      0.63 o 
   3   3  20       11.88       14.27      1.51 o 
   4   3  20       46.41       50.59      4.79 o 
   5   3  20        1.76        1.43      1.09 o 
   6   3  20        4.31        4.11      1.37 o 
  -5   4  20        5.41        2.28      0.73 o 
  -4   4  20        6.74        6.57      0.91 o 
  -3   4  20        0.03        0.46      0.73 o 
  -2   4  20       10.89        8.30      0.64 o 
  -1   4  20       51.70       58.31      7.07 o 
   0   4  20        0.76        0.84      1.09 o 
   1   4  20       12.90       13.78      1.28 o 
   2   4  20        0.27       -0.55      0.73 o 
   3   4  20        4.55        4.38      0.69 o 
   4   4  20        0.01       -0.37      0.56 o 
  -1   5  20       16.37        8.21      0.64 o 
   0   5  20       59.41       44.79      1.28 o 
   1   5  20        1.66        0.55      0.46 o 
  -7   0  21        0.58        0.56      0.47 o 
  -5   0  21        1.45        0.55      1.82 o 
  -3   0  21      511.90      514.15      6.66 o 
  -1   0  21      109.27      138.40     32.29 o 
   1   0  21        0.14        1.28      1.28 o 
   3   0  21        0.63        1.46      1.37 o 
   5   0  21        3.70        4.47      1.73 o 
  -8   1  21        0.01        0.36      0.55 o 
  -7   1  21        5.51        6.95      0.44 o 
  -6   1  21        0.31        0.97      1.05 o 
  -5   1  21       39.50       36.68     13.50 o 
  -4   1  21        0.49        1.82      1.92 o 
  -3   1  21      425.81      358.89     25.13 o 
  -2   1  21        0.97        1.25      0.80 o 
  -1   1  21      818.60      805.60      7.27 o 
   0   1  21      283.32      265.00      5.11 o 
   1   1  21      234.12      245.28      9.62 o 
   2   1  21      293.36      275.48      3.84 o 
   3   1  21       39.88       43.88      1.77 o 
   4   1  21        1.35        0.01      0.99 o 
   5   1  21       52.39       58.10      1.91 o 
   6   1  21        4.73        4.93      1.64 o 
   7   1  21       84.80       72.52      2.19 o 
  -7   2  21        7.99       13.47      0.64 o 
  -6   2  21        5.26        9.95      2.65 o 
  -5   2  21      131.29      126.44      3.28 o 
  -4   2  21       55.92       51.18      2.46 o 
  -3   2  21       16.55       12.86      1.73 o 
  -2   2  21      142.06      136.20      3.74 o 
  -1   2  21       36.60       26.96      1.39 o 
   0   2  21        0.01       -0.83      0.83 o 
   1   2  21      262.82      250.27      8.12 o 
   2   2  21        3.11        3.17      0.57 o 
   3   2  21      134.64      138.64      2.87 o 
   4   2  21        1.92        2.82      0.58 o 
   5   2  21        0.96        1.00      1.92 o 
   6   2  21        0.36        1.73      1.28 o 
  -6   3  21       21.25       25.54      1.37 o 
  -5   3  21       19.32       19.80      1.37 o 
  -4   3  21        0.00        0.27      0.91 o 
  -3   3  21       82.13       74.44      2.46 o 
  -2   3  21       11.32       11.77      1.28 o 
  -1   3  21       81.28       68.44      4.47 o 
   0   3  21       18.13       22.26      1.82 o 
   1   3  21       11.03       10.36      0.75 o 
   2   3  21       28.32       33.82      1.07 o 
   3   3  21       70.14       84.40      3.38 o 
   4   3  21        3.42        4.69      0.73 o 
   5   3  21        2.17        1.46      0.78 o 
  -5   4  21       17.83       17.88      1.00 o 
  -4   4  21       21.74       16.52     10.86 o 
  -3   4  21        7.98        3.91      1.51 o 
  -2   4  21        2.75        1.72      0.41 o 
  -1   4  21       27.46       30.39      5.38 o 
   0   4  21        5.98        4.99      0.64 o 
   1   4  21        6.12        6.29      1.00 o 
   2   4  21       12.48       16.69      1.19 o 
   3   4  21        7.89        7.66      0.82 o 
  -8   0  22        0.64        0.18      0.55 o 
  -6   0  22        7.71       10.49      1.55 o 
  -4   0  22        6.67        9.98      2.14 o 
  -2   0  22      505.74      575.09      7.30 o 
   0   0  22      438.81      517.53      7.39 o 
   2   0  22        7.16        4.74      1.55 o 
   4   0  22       81.32       79.18      3.10 o 
   6   0  22       33.12       32.11      1.92 o 
  -7   1  22        7.77        8.21      0.49 o 
  -6   1  22       20.29       16.04      1.32 o 
  -5   1  22       38.68       36.21     10.35 o 
  -4   1  22       57.67       56.57      6.16 o 
  -3   1  22       86.09       81.63      4.74 o 
  -2   1  22        2.29        2.19      0.70 o 
  -1   1  22        5.67        3.01      0.75 o 
   0   1  22      463.87      500.97     18.93 o 
   1   1  22      154.87      168.13      5.20 o 
   2   1  22       98.67       94.68      1.61 o 
   3   1  22       42.47       46.78      2.42 o 
   4   1  22       10.80       10.42      1.21 o 
   5   1  22        1.46        0.90      1.03 o 
   6   1  22       25.41       22.81      1.92 o 
  -7   2  22        2.58        0.55      0.39 o 
  -6   2  22        1.98        4.39      1.03 o 
  -5   2  22       15.97       13.41      1.46 o 
  -4   2  22        0.12        0.09      1.19 o 
  -3   2  22        3.54        4.01      1.28 o 
  -2   2  22       11.51        8.22      1.00 o 
  -1   2  22      199.32      185.79      3.42 o 
   0   2  22       49.03       48.00      4.15 o 
   1   2  22      469.07      524.60      5.19 o 
   2   2  22       90.64       91.66      1.65 o 
   3   2  22       71.40       79.82      2.51 o 
   4   2  22       59.62       55.59      1.67 o 
   5   2  22        9.06       10.95      2.01 o 
   6   2  22       24.63       23.35      1.64 o 
  -6   3  22        1.34       -0.48      0.48 o 
  -5   3  22        4.40        2.01      0.82 o 
  -4   3  22       10.72       13.78      1.19 o 
  -3   3  22       54.96       44.24      1.82 o 
  -2   3  22       27.91       26.61      1.18 o 
  -1   3  22       92.85       74.17      2.92 o 
   0   3  22        0.93        0.91      1.00 o 
   1   3  22        7.20       10.70      0.74 o 
   2   3  22      101.15      110.28      2.13 o 
   3   3  22        1.80        1.29      0.67 o 
   4   3  22       11.92       10.81      0.79 o 
   5   3  22       28.00       24.90      1.55 o 
  -4   4  22        3.67        2.56      1.69 o 
  -3   4  22        5.65        3.10      0.60 o 
  -2   4  22       32.50       19.03      0.81 o 
  -1   4  22        1.92        3.79      0.57 o 
   0   4  22       11.02       10.48      2.65 o 
   1   4  22       55.87       75.72      2.01 o 
   2   4  22        2.15        1.37      0.64 o 
   3   4  22       14.58       17.79      1.00 o 
  -7   0  23       43.25       58.44      3.01 o 
  -5   0  23       38.85       45.34      2.65 o 
  -3   0  23        5.26        4.38      0.91 o 
  -1   0  23        0.64        0.27      1.00 o 
   1   0  23        0.17       -1.28      1.55 o 
   3   0  23        0.00        1.00      1.37 o 
   5   0  23       81.37       92.14      3.10 o 
  -7   1  23       15.09       10.36      0.53 o 
  -6   1  23        4.66        3.05      0.81 o 
  -5   1  23        0.98        0.91      0.63 o 
  -4   1  23        1.72        1.17      0.87 o 
  -3   1  23       16.96       15.70      1.19 o 
  -2   1  23       29.90       27.50      1.09 o 
  -1   1  23       92.63      119.02      4.79 o 
   0   1  23      103.42      106.77      2.45 o 
   1   1  23      203.97      214.81      3.42 o 
   2   1  23       95.79       90.62      3.28 o 
   3   1  23      165.04      196.42      3.22 o 
   4   1  23      102.59      106.96      2.39 o 
   5   1  23       19.34       22.16      1.29 o 
   6   1  23       10.59        9.40      1.28 o 
  -6   2  23        3.49        4.51      0.48 o 
  -5   2  23        3.82        6.11      3.01 o 
  -4   2  23        0.01       -0.33      0.70 o 
  -3   2  23       21.69       30.08      3.79 o 
  -2   2  23        0.75        0.34      0.74 o 
  -1   2  23      226.37      206.00     18.79 o 
   0   2  23       35.90       41.00      2.60 o 
   1   2  23      677.90      728.52      8.03 o 
   2   2  23       54.75       61.31      1.34 o 
   3   2  23      335.19      360.60      4.33 o 
   4   2  23      113.27       82.16     55.10 o 
   5   2  23        0.86        0.18      1.55 o 
  -5   3  23       16.96       18.36      8.58 o 
  -4   3  23       10.03        7.18      2.60 o 
  -3   3  23        9.16        3.72      0.78 o 
  -2   3  23      130.43       94.73     11.13 o 
  -1   3  23       12.66        8.12      1.28 o 
   0   3  23       17.44       21.34      0.99 o 
   1   3  23       87.67      102.18      5.52 o 
   2   3  23       87.17       82.60      5.47 o 
   3   3  23        2.40        4.11      1.14 o 
   4   3  23       21.34       13.61      0.76 o 
  -3   4  23        3.17        1.02      0.50 o 
  -2   4  23        0.40       -0.18      0.33 o 
  -1   4  23       33.40       26.35      4.01 o 
   0   4  23       13.27        8.93      5.88 o 
   1   4  23       38.82       57.56      1.55 o 
   2   4  23       22.46       24.17      1.00 o 
  -6   0  24        9.99       15.60      1.37 o 
  -4   0  24        1.05        0.85      0.80 o 
  -2   0  24       25.69       28.83      1.73 o 
   0   0  24      153.84      153.35      4.01 o 
   2   0  24       26.45       25.54      2.10 o 
   4   0  24       35.13       29.19      2.19 o 
  -6   1  24        8.49       11.26      0.83 o 
  -5   1  24       29.89       32.39      1.78 o 
  -4   1  24        0.19       -0.06      0.69 o 
  -3   1  24        0.01        0.46      0.74 o 
  -2   1  24        0.70        1.04      0.61 o 
  -1   1  24      228.03      269.76      6.39 o 
   0   1  24       39.14       55.56      1.81 o 
   1   1  24      156.52      194.54      5.61 o 
   2   1  24       45.05       58.61      1.94 o 
   3   1  24        7.81       11.12      1.21 o 
   4   1  24       12.99       19.90      1.25 o 
   5   1  24        4.50        3.02      0.83 o 
  -6   2  24        3.77        6.52      0.40 o 
  -5   2  24        7.91        7.93      4.33 o 
  -4   2  24       11.02        7.72      2.55 o 
  -3   2  24       10.36       14.17      0.97 o 
  -2   2  24       27.01       28.01      1.21 o 
  -1   2  24      185.45      144.94     26.87 o 
   0   2  24        2.42        2.70      0.87 o 
   1   2  24      110.60      107.84      1.97 o 
   2   2  24      160.68      182.61      2.09 o 
   3   2  24       37.64       44.86      1.53 o 
   4   2  24        4.16        3.38      1.64 o 
   5   2  24       23.23       16.15      1.46 o 
  -4   3  24        8.75       12.32      3.97 o 
  -3   3  24        6.13        3.71      0.91 o 
  -2   3  24        4.76        4.50      0.61 o 
  -1   3  24        3.28        1.64      0.91 o 
   0   3  24       10.60       11.73      0.77 o 
   1   3  24       71.43       68.71      3.15 o 
   2   3  24        0.42        0.46      0.55 o 
   3   3  24       47.11       45.43      7.12 o 
  -5   0  25       28.32       22.72      1.64 o 
  -3   0  25        1.72        0.83      0.72 o 
  -1   0  25      120.18      106.40     18.61 o 
   1   0  25        1.14        1.55      1.19 o 
   3   0  25      316.04      341.37      5.56 o 
   5   0  25      322.87      299.04      4.29 o 
  -6   1  25        6.79        7.92      0.64 o 
  -5   1  25       10.01       11.43      0.99 o 
  -4   1  25        0.92        2.13      0.87 o 
  -3   1  25       23.31       25.94      1.19 o 
  -2   1  25       20.37       19.77      1.26 o 
  -1   1  25        2.54        2.20      0.60 o 
   0   1  25        2.01        1.87      0.77 o 
   1   1  25        5.92        6.60      1.48 o 
   2   1  25       59.03       74.01      2.03 o 
   3   1  25        8.41        6.39      1.05 o 
   4   1  25       40.27       35.56      1.64 o 
   5   1  25       21.94       18.25      1.55 o 
  -5   2  25       80.88       76.76      1.45 o 
  -4   2  25        1.15        0.87      0.52 o 
  -3   2  25        3.72        4.14      0.65 o 
  -2   2  25       27.73       21.84      3.15 o 
  -1   2  25       14.31       20.62      1.64 o 
   0   2  25      165.02      181.20      2.73 o 
   1   2  25       46.79       62.12      1.25 o 
   2   2  25       63.51       66.39      2.46 o 
   3   2  25       11.23        8.47      0.91 o 
   4   2  25        0.72        1.09      1.28 o 
  -4   3  25        7.54        1.96      0.55 o 
  -3   3  25        0.47       -0.27      0.68 o 
  -2   3  25        0.10       -0.64      0.82 o 
  -1   3  25        2.75        3.27      0.64 o 
   0   3  25        2.44        1.21      0.50 o 
   1   3  25       86.36       96.98      2.87 o 
   2   3  25        6.44        4.74      0.64 o 
  -4   0  26       54.80       48.44      2.19 o 
  -2   0  26       34.05       30.36      3.97 o 
   0   0  26        6.58        3.32      1.32 o 
   2   0  26        6.13        6.39      1.46 o 
   4   0  26        7.28        5.38      1.28 o 
  -5   1  26       47.88       67.37      1.40 o 
  -4   1  26       17.69       13.69      2.55 o 
  -3   1  26        0.01        0.68      0.57 o 
  -2   1  26        0.91        1.12      0.68 o 
  -1   1  26       11.58       11.96      0.90 o 
   0   1  26       12.82       16.42      2.28 o 
   1   1  26       21.12       18.26      1.16 o 
   2   1  26       71.97       81.60      3.19 o 
   3   1  26       37.47       34.94      3.33 o 
   4   1  26        6.23        3.26      0.85 o 
  -4   2  26        0.52        0.27      0.45 o 
  -3   2  26        3.04        3.23      0.55 o 
  -2   2  26        0.19        0.55      0.50 o 
  -1   2  26        1.02       -0.18      0.82 o 
   0   2  26        0.00        0.15      0.44 o 
   1   2  26       57.33       65.42      4.79 o 
   2   2  26       53.15       66.02      8.12 o 
   3   2  26       85.56       91.83      3.51 o 
  -2   3  26        4.27        2.06      0.68 o 
  -1   3  26       19.43        9.68      2.60 o 
   0   3  26        5.31        6.33      0.87 o 
   1   3  26       18.59        9.28      0.64 o 
  -5   0  27       25.29       25.36      1.19 o 
  -3   0  27        6.27        5.60      0.68 o 
  -1   0  27       22.49       25.11     11.13 o 
   1   0  27        0.01        1.00      1.00 o 
   3   0  27        8.23        6.02      1.37 o 
  -4   1  27        1.25        0.65      0.62 o 
  -3   1  27      133.10       99.56      2.19 o 
  -2   1  27        3.69        1.80      0.50 o 
  -1   1  27        0.05        0.28      0.50 o 
   0   1  27       14.95       12.87      3.85 o 
   1   1  27       17.06       16.51      1.03 o 
   2   1  27       29.44       34.62      1.29 o 
   3   1  27        0.68        2.51      0.79 o 
  -3   2  27       10.54        5.08      1.41 o 
  -2   2  27       44.25       23.80     14.23 o 
  -1   2  27        4.11        2.83      0.91 o 
   0   2  27       27.79       16.37      7.62 o 
   1   2  27        4.38        2.71      0.68 o 
   2   2  27       14.91       12.02      1.96 o 
  -4   0  28       27.72       31.02      1.28 o 
  -2   0  28       10.60        8.32      3.10 o 
   0   0  28        0.56        1.73      0.91 o 
   2   0  28        1.20        1.46      1.19 o 
  -3   1  28       33.92       14.64      0.82 o 
  -2   1  28        0.78        0.30      0.65 o 
  -1   1  28       54.20       52.86      4.06 o 
   0   1  28       16.29       17.04      0.90 o 
   1   1  28        2.75        3.14      0.68 o 
   2   1  28       24.75       25.31      1.06 o 
  -1   2  28        4.05        0.24      0.33 o 
   0   2  28        5.30        3.74      0.82 o 
  -1   0  29      214.73      208.91      2.92 o 
   1   0  29        1.01        3.38      0.82 o 
  -1   1  29        1.40        1.09      0.73 o 
   0   1  29        7.88        7.75      0.91 o 
                                                 
